# Supplementary material for: Optimized network based natural language processing approach to reveal disease comorbidities in COVID-19
Source: Sci Rep. 2024 Jan 28;14:2325. doi: 10.1038/s41598-024-52819-5 (PMC10822845; doi:10.1038/s41598-024-52819-5)
Supplement: Supplementary file 1 — Supplementary Information 1. [file 41598_2024_52819_MOESM1_ESM.xlsx]

## Sheet: Sheet1
Disease-1	Disease-2	Raw-Similarity	Pearson Correlated	Spearman Correlated	Kendall Correlated
COVID	Acquired Immunodeficiency Syndrome	0,8082535921	0,949486902	0,9500033874	0,8172537458
COVID	Acute Kidney Injury	0,9601083774	0,9944838251	0,991445907	0,9254581857
COVID	Alcoholism	0,6460139402	0,8132186723	0,8720236416	0,6942641526
COVID	Alopecia	0,9085106905	0,9826854491	0,9791314812	0,8836989285
COVID	Alzheimer Disease	0,9805579615	0,9977365802	0,9952803051	0,9466678401
COVID	Amyotrophic Lateral Sclerosis	0,9737463146	0,9967216308	0,994365818	0,9417394557
COVID	Anemia	0,9076720745	0,9816144374	0,9794334057	0,8848870212
COVID	Anemia, Aplastic	0,9513736517	0,9929367695	0,989281461	0,9199137533
COVID	Anemia, Sickle Cell	0,9324963731	0,9896610964	0,9852618999	0,9042925348
COVID	Aneurysm	0,9637600006	0,9962785707	0,9929036841	0,9342148688
COVID	Angina, Unstable	0,7457796467	0,9181533284	0,9298271602	0,7827110515
COVID	Anodontia	0,9063950335	0,9846843661	0,978242699	0,8837869354
COVID	Antiphospholipid Syndrome	0,8129211791	0,9481342404	0,9516040667	0,8225781611
COVID	Anxiety Disorders	0,9531843566	0,9945867302	0,989938027	0,9223779455
COVID	Aortic Aneurysm	0,9020968189	0,9839928395	0,9785751209	0,8835229148
COVID	Aortic Aneurysm, Abdominal	0,9518180304	0,993858351	0,9896927406	0,9191216915
COVID	Aortic Aneurysm, Thoracic	0,9254640039	0,9886434541	0,9838076083	0,8998041847
COVID	Aortic Valve Insufficiency	0,9105994234	0,9856404465	0,9789097213	0,8821588084
COVID	Aortic Valve Stenosis	0,9732793232	0,9967632848	0,9948990873	0,9423555037
COVID	Arteriosclerosis Obliterans	0,9473988512	0,9924821809	0,9878685587	0,9143693208
COVID	Arteriovenous Malformations	0,7763956597	0,9351126738	0,9304292666	0,7845151922
COVID	Arthritis	0,889689559	0,9801634256	0,9734968634	0,8683857341
COVID	Arthritis, Juvenile Rheumatoid	0,7858863411	0,9410427396	0,944902039	0,809641152
COVID	Arthritis, Psoriatic	0,8061660353	0,940475526	0,9482201592	0,8137774746
COVID	Arthritis, Rheumatoid	0,9768344018	0,9970973308	0,9950380684	0,9439836307
COVID	Asthma	0,9777445591	0,996842153	0,9946816842	0,941871466
COVID	Astrocytoma	0,9709471679	0,9961879297	0,9936639414	0,9350949374
COVID	Atherosclerosis	0,9768528323	0,9969128336	0,9947958317	0,9442476513
COVID	Atrial Fibrillation	0,975969531	0,9971028809	0,9946808128	0,9433675827
COVID	Attention Deficit Disorder with Hyperactivity	0,8804750227	0,9756308285	0,970756016	0,8608171437
COVID	Autistic Disorder	0,9715546329	0,995974708	0,9931167304	0,9339068447
COVID	Autoimmune Lymphoproliferative Syndrome	0,6640792193	0,8611904023	0,9031458315	0,7344392863
COVID	Azoospermia	0,9674857149	0,995772285	0,9931507133	0,9335108138
COVID	Balkan Nephropathy	0,8668731974	0,974968923	0,9669664927	0,8571648589
COVID	Barrett Esophagus	0,9516710052	0,9942156021	0,9895293615	0,9206618116
COVID	Behcet Syndrome	0,9595210486	0,9936924026	0,9908194027	0,923346021
COVID	Biliary Atresia	0,8778127459	0,9744657627	0,9688699679	0,8583529515
COVID	Bipolar Disorder	0,9447405482	0,9922887293	0,9874311384	0,9115531011
COVID	Blindness	0,6931521856	0,8526252693	0,8808696385	0,7090493058
COVID	Bone Diseases	0,9407105636	0,9908947832	0,9863571933	0,9073727751
COVID	Brain Diseases	0,9646986084	0,9948288643	0,9929489946	0,932410728
COVID	Brain Ischemia	0,9528555407	0,9932994309	0,9901253684	0,9208818288
COVID	Bronchiolitis Obliterans	0,9021648741	0,9837626514	0,9776628122	0,8839629491
COVID	Brucellosis	0,9193312611	0,9892349429	0,9803840541	0,8922355944
COVID	COVID	1	1	1	1
COVID	Cardiomyopathies	0,9578984326	0,9939480473	0,9918776635	0,9274383402
COVID	Cardiomyopathy, Dilated	0,9549620729	0,9933785312	0,9905898007	0,9220699215
COVID	Cardiomyopathy, Hypertrophic	0,9733578737	0,9963349335	0,9941911113	0,9388352291
COVID	Cataract	0,9026075092	0,9806243149	0,9743834673	0,8703658885
COVID	Celiac Disease	0,9493312186	0,9930963593	0,9888470905	0,9153813997
COVID	Cerebral Infarction	0,9536536967	0,9937918152	0,9892230802	0,9181096125
COVID	Cerebrovascular Disorders	0,8284426963	0,9523290527	0,9540682589	0,8241622847
COVID	Chagas Disease	0,6804484518	0,8456513057	0,8909568808	0,7195221227
COVID	Charcot-Marie-Tooth Disease	0,8242207921	0,9672333247	0,9588180155	0,8405315615
COVID	Chlamydia Infections	0,6964079695	0,8467918133	0,8931191484	0,7216342875
COVID	Cholestasis	0,7896190499	0,9403250097	0,9441640012	0,8085410662
COVID	Chorioamnionitis	0,595089652	0,7455388023	0,8237431629	0,6366636598
COVID	Cleidocranial Dysplasia	0,6923196793	0,855150183	0,8842156421	0,7115134981
COVID	Cocaine-Related Disorders	0,8598678145	0,9741804403	0,9659644343	0,8522804779
COVID	Colitis	0,8856618558	0,9777985134	0,9687026677	0,8616972124
COVID	Colitis, Ulcerative	0,9659687317	0,9950370245	0,9926339997	0,9308706079
COVID	Coloboma	0,6906669519	0,8531273397	0,8922264451	0,7200501639
COVID	Complex Regional Pain Syndromes	0,9344029547	0,9900527872	0,9853987027	0,9053926206
COVID	Congenital Hypothyroidism	0,8215691296	0,9545501999	0,9599934736	0,8392554619
COVID	Corneal Dystrophies, Hereditary	0,7532400945	0,9131876222	0,9303534587	0,780422873
COVID	Coronary Restenosis	0,5867179412	0,6844598223	0,771826955	0,5821874106
COVID	Coronary artery disease	0,9818644596	0,9976462073	0,995850607	0,9486479945
COVID	Creutzfeldt-Jakob Syndrome	0,5724123242	0,6980322407	0,8088774093	0,6163780775
COVID	Crohn Disease	0,9708090494	0,9964694589	0,9931999448	0,9341268619
COVID	Cystic Fibrosis	0,953348398	0,9934665624	0,988986943	0,9167455061
COVID	Cystitis, Interstitial	0,9468655917	0,9928977683	0,9879112551	0,9138852831
COVID	Cytomegalovirus Retinitis	0,6221787907	0,7667752777	0,8434035479	0,6606895338
COVID	Dementia	0,8341163271	0,9656466359	0,9622180431	0,8463400145
COVID	Demyelinating Diseases	0,841124118	0,9659255424	0,9509431439	0,8242502915
COVID	Dengue	0,9221955548	0,9879240524	0,9834294402	0,8973399925
COVID	Dengue Hemorrhagic Fever	0,7806784414	0,9344532394	0,9436246324	0,8063408946
COVID	Depressive Disorder	0,9670019837	0,9960725758	0,9927799517	0,9322787177
COVID	Depressive Disorder, Major	0,8554545752	0,9729896255	0,9625888047	0,8456359596
COVID	Dermatitis, Allergic Contact	0,7503348968	0,9117443224	0,9284151293	0,7778266705
COVID	Dermatitis, Atopic	0,8754149512	0,9766845719	0,9691418307	0,8624892742
COVID	Dermatomyositis	0,7727050102	0,9211077896	0,9289401207	0,7811709313
COVID	DiGeorge Syndrome	0,7975720846	0,9453245752	0,9430647868	0,8046247607
COVID	Diabetes Mellitus	0,9807768098	0,9972272201	0,9956915847	0,9472838881
COVID	Diabetes Mellitus, Type 1	0,9636930993	0,9955017336	0,9917417321	0,9274383402
COVID	Diabetes Mellitus, Type 2	0,9815182356	0,9977384083	0,9958253377	0,9504521353
COVID	Diabetes, Gestational	0,9689915056	0,9961607542	0,9938974646	0,9363270335
COVID	Diabetic Angiopathies	0,945967196	0,9920861867	0,9879038486	0,913269235
COVID	Diabetic Nephropathies	0,9799333412	0,9974161432	0,9954968369	0,9461397989
COVID	Diabetic Neuropathies	0,6428620332	0,8072382978	0,8748097995	0,7032848562
COVID	Diabetic Retinopathy	0,9568420208	0,9941857907	0,9910490048	0,923654045
COVID	Down Syndrome	0,9467384847	0,9916054722	0,987333111	0,9101889947
COVID	Dyspepsia	0,5734317556	0,7498224834	0,8235863189	0,6348155156
COVID	Eclampsia	0,9535347598	0,9933389995	0,989386895	0,91846164
COVID	Encephalitis	0,7660861614	0,9179983934	0,936892543	0,7932718752
COVID	Encephalomyelitis	0,895579367	0,9810550297	0,9736720058	0,8718620052
COVID	Endocardial Cushion Defects	0,8645753127	0,9739746417	0,9669786917	0,8565488108
COVID	Endometriosis	0,9750275908	0,9965778096	0,9945901919	0,9420914831
COVID	Enterocolitis, Necrotizing	0,95797081	0,994885546	0,9910350631	0,9247101274
COVID	Eosinophilic Esophagitis	0,9633707063	0,9958923406	0,9917151558	0,928538426
COVID	Ependymoma	0,939802447	0,9920389902	0,9869270595	0,9122131526
COVID	Epilepsy	0,9645626258	0,9950090022	0,9931315435	0,9329827727
COVID	Esophagitis	0,8041191604	0,9425788306	0,9438071813	0,8059008603
COVID	Familial Mediterranean Fever	0,8931591953	0,9781440627	0,9731308943	0,8673296517
COVID	Fanconi Anemia	0,6666384129	0,8475277882	0,8983625277	0,7301709533
COVID	Fatigue Syndrome, Chronic	0,6561517224	0,8454551237	0,9071423017	0,7425359178
COVID	Fatty Liver	0,954097899	0,9938184879	0,9903018178	0,9223779455
COVID	Fetal Alcohol Syndrome	0,9485642671	0,9926124935	0,9885865553	0,915205386
COVID	Fibromyalgia	0,8171058932	0,9523673332	0,95513959	0,8250423533
COVID	Focal Epithelial Hyperplasia	0,636837347	0,7992346836	0,8563784609	0,6747266287
COVID	Fragile X Syndrome	0,9158819531	0,9868967982	0,9802198037	0,8899034125
COVID	Friedreich Ataxia	0,9311082589	0,9908337802	0,9822931931	0,8968119513
COVID	Frontotemporal Dementia	0,7646267951	0,9132842323	0,9352343542	0,7882114805
COVID	Frontotemporal Lobar Degeneration	0,9445812408	0,9920225115	0,988732943	0,9184176366
COVID	Gastritis, Atrophic	0,7055001049	0,850809816	0,8997166135	0,7331631867
COVID	Gaucher Disease	0,6913597558	0,8776881071	0,9009948915	0,7354073618
COVID	Glaucoma	0,9604367333	0,9950420465	0,9924157253	0,9305185804
COVID	Glomerulonephritis	0,9070292058	0,9847444779	0,9789676664	0,8844029834
COVID	Glomerulonephritis, IGA	0,9717723914	0,9962929888	0,9941945967	0,9395832875
COVID	Glomerulosclerosis, Focal Segmental	0,9513652031	0,9932879215	0,9896217251	0,9196497327
COVID	Gout	0,9738374246	0,996738998	0,9944838866	0,9398473081
COVID	Graves Disease	0,9475233021	0,9917503835	0,9877252208	0,9108930497
COVID	Guillain-Barre Syndrome	0,8333324682	0,9613344757	0,9624659436	0,8444038635
COVID	HELLP Syndrome	0,7904349656	0,9372198567	0,9429532533	0,8045367539
COVID	Hamartoma	0,7869064712	0,9288428532	0,9375068483	0,7916877516
COVID	Hamartoma Syndrome, Multiple	0,7848323331	0,933154119	0,9353842273	0,7901916349
COVID	Hearing Loss	0,8679254555	0,9738927234	0,9701512956	0,8605531231
COVID	Heart Defects, Congenital	0,7664821639	0,9288037864	0,9436350887	0,8020725617
COVID	Heart Diseases	0,9511651035	0,9944295738	0,9899432552	0,9208378254
COVID	Heart Valve Diseases	0,7213221202	0,8963710747	0,9211336504	0,7655937163
COVID	Hemoglobinopathies	0,6033998457	0,7440313335	0,8239278901	0,6353875602
COVID	Hepatitis B	0,9830165094	0,9976657799	0,9958166242	0,9497920838
COVID	Hepatitis C	0,9802508301	0,9975786008	0,9955221062	0,9483399705
COVID	Hepatitis E	0,8772718173	0,977868119	0,968391594	0,8621372467
COVID	Hepatitis, Alcoholic	0,9599442491	0,9942955564	0,9912912415	0,9240500759
COVID	Hepatitis, Autoimmune	0,6707475893	0,8533526503	0,9052898007	0,7367274647
COVID	Hepatitis, Chronic	0,8739507106	0,9759294191	0,968886088	0,8604651163
COVID	Hernia, Diaphragmatic	0,8834832025	0,9738280839	0,9694864516	0,8594090339
COVID	Hirschsprung Disease	0,9561330617	0,9951619877	0,9906359825	0,9250181514
COVID	Hodgkin Disease	0,9704078693	0,9958296214	0,9937088162	0,9350069305
COVID	Huntington Disease	0,929956781	0,9896553723	0,9847538999	0,9027964181
COVID	Hyperaldosteronism	0,8606748904	0,9737995331	0,9687087672	0,8572968692
COVID	Hyperglycemia	0,8952218826	0,9808246255	0,9776689116	0,8809267123
COVID	Hyperlipoproteinemia Type III	0,730902239	0,9160764875	0,9273477193	0,7855272711
COVID	Hypersensitivity	0,9202149073	0,9874303175	0,9820330936	0,892499615
COVID	Hypertension	0,9778644081	0,9972803846	0,9951343532	0,9447316891
COVID	Hypertension, Pulmonary	0,9752591578	0,9972181495	0,9946341953	0,9408153836
COVID	Hyperuricemia	0,8217492587	0,9583281786	0,9551387186	0,8277265627
COVID	Hypogonadism	0,803629803	0,9468264149	0,9425986118	0,8049767882
COVID	Idiopathic Pulmonary Fibrosis	0,938748883	0,9916352143	0,9867445106	0,9094409364
COVID	Ileus	0,654262568	0,8499496124	0,8993258108	0,7336912279
COVID	Immune System Diseases	0,9594586301	0,9939651058	0,9917160271	0,926294251
COVID	Immunologic Deficiency Syndromes	0,6892679653	0,8679737279	0,8896328567	0,7196981365
COVID	Infertility	0,935029597	0,9882929565	0,9851987267	0,9044685485
COVID	Infertility, Male	0,8570864635	0,9673691707	0,9625744273	0,8449759081
COVID	Inflammatory Bowel Diseases	0,9629366103	0,9955238579	0,9921338419	0,9287144397
COVID	Influenza, Human	0,974435925	0,9966701521	0,9951657219	0,9440716376
COVID	Insulinoma	0,7759583223	0,9373251691	0,9310139458	0,7842071682
COVID	Intermittent Claudication	0,5662857232	0,6936435612	0,7896095697	0,5974566016
COVID	Intervertebral Disk Degeneration	0,9586074164	0,9940934629	0,9924710563	0,9293304878
COVID	Intracranial Aneurysm	0,9381444915	0,9908510728	0,9860230286	0,9077248025
COVID	Iron Metabolism Disorders	0,9105384062	0,9840869927	0,9788151793	0,882730853
COVID	Irritable Bowel Syndrome	0,9466345567	0,9931380862	0,9874285244	0,9146773448
COVID	Ischemia	0,9302407771	0,9908043335	0,986653454	0,9104530153
COVID	Ischemic Attack, Transient	0,9702211615	0,9965564369	0,9936918248	0,9363710369
COVID	Kidney Failure, Chronic	0,9736236499	0,9964539978	0,9941244526	0,9390112429
COVID	Legg-Perthes Disease	0,5955151841	0,7637563421	0,8439294107	0,6573452729
COVID	Leiomyoma	0,9235642432	0,9882676872	0,9829475808	0,8959318827
COVID	Leprosy	0,6618742681	0,8379729278	0,8856886679	0,7123495633
COVID	Leprosy, Lepromatous	0,6224423391	0,7863249904	0,8479934108	0,66640998
COVID	Leukoplakia, Oral	0,9557772776	0,9925772141	0,990231238	0,9206178082
COVID	Li-Fraumeni Syndrome	0,8870687982	0,9804722507	0,9739386405	0,8725220567
COVID	Lichen Planus	0,929145545	0,9876981034	0,9846702498	0,9012122946
COVID	Lipid Metabolism, Inborn Errors	0,9010144991	0,9827061773	0,9742048395	0,8742381906
COVID	Liver Cirrhosis	0,9709636366	0,9957342142	0,9937101233	0,9360630129
COVID	Liver Cirrhosis, Biliary	0,9440174193	0,991969248	0,9873605587	0,9111570703
COVID	Liver Diseases, Alcoholic	0,6895955822	0,8588775323	0,8816699782	0,7083892544
COVID	Long QT Syndrome	0,5818901875	0,6866692748	0,778555559	0,5817913797
COVID	Lung Diseases	0,8547987942	0,9697919268	0,9649087876	0,8508283646
COVID	Lung Diseases, Interstitial	0,9498519992	0,9924516843	0,9882972654	0,9141933071
COVID	Lupus Erythematosus, Systemic	0,9759287981	0,9968612103	0,9948237151	0,9426635278
COVID	Lupus Nephritis	0,9688574276	0,9959558928	0,9925351009	0,9309146113
COVID	Lyme Disease	0,6104946616	0,7684203536	0,8456869339	0,6597654617
COVID	Lymphedema	0,9547957071	0,9944742079	0,9897833615	0,9198697498
COVID	Lymphohistiocytosis, Hemophagocytic	0,9239049939	0,987939249	0,9819951897	0,8935556973
COVID	MELAS Syndrome	0,6978090783	0,8621538539	0,8994769909	0,732679149
COVID	Machado-Joseph Disease	0,8872362276	0,9814469908	0,9715380572	0,8676816792
COVID	Macular Degeneration	0,9549488656	0,9929450406	0,9904743461	0,9221139249
COVID	Malaria, Cerebral	0,9495848568	0,9929763614	0,9888688743	0,9156014169
COVID	Malaria, Vivax	0,8498159778	0,9656142878	0,9646905132	0,8481441552
COVID	Mastocytosis, Systemic	0,8631965526	0,9762191573	0,9687693264	0,8621372467
COVID	Meningioma	0,9648554283	0,9959602099	0,9919325589	0,9286264329
COVID	Meningitis	0,5670512426	0,6822284463	0,7933638032	0,6073133704
COVID	Mental Retardation	0,6973227048	0,883594513	0,8870658446	0,7201381708
COVID	Metabolic Diseases	0,7553681486	0,915882445	0,9246251703	0,7737783547
COVID	Metabolic Syndrome X	0,9717613912	0,9967283853	0,9938011799	0,9394952806
COVID	Mitochondrial Diseases	0,9164178511	0,9888415998	0,983437718	0,8989681195
COVID	Moyamoya Disease	0,8293064916	0,9627445781	0,9567106432	0,834679105
COVID	Mucocutaneous Lymph Node Syndrome	0,9092379112	0,9836764284	0,9776527916	0,8803546677
COVID	Multiple Endocrine Neoplasia Type 1	0,665676047	0,8359528354	0,8926059203	0,7202701811
COVID	Multiple Sclerosis	0,980088278	0,997316491	0,9955565247	0,946051792
COVID	Multiple System Atrophy	0,6909537339	0,8534871195	0,908236288	0,7475523091
COVID	Muscular Atrophy, Spinal	0,9216030528	0,9878022269	0,9829885345	0,8985280852
COVID	Muscular Dystrophy, Duchenne	0,8935140103	0,9799885594	0,9751284759	0,8731381048
COVID	Myasthenia Gravis	0,9584115494	0,9955391268	0,9924074474	0,9315746628
COVID	Mycobacterium avium-intracellulare Infection	0,6659071219	0,7978797392	0,8764462044	0,6954962487
COVID	Myelodysplastic Syndromes	0,9760555215	0,9971231196	0,9950419895	0,9439836307
COVID	Myeloproliferative Disorders	0,8816067411	0,981304911	0,9731831756	0,8724340499
COVID	Myocardial Infarction	0,9758759789	0,9970771321	0,994887324	0,9437636136
COVID	Myoma	0,7730595309	0,9337741211	0,9366485635	0,79243581
COVID	Myopia	0,733817312	0,9017213596	0,9125041852	0,7572330642
COVID	Myositis	0,7681667186	0,9383481686	0,941499833	0,8027766166
COVID	Myositis, Inclusion Body	0,9302126967	0,9896877975	0,9838450765	0,9000242019
COVID	Myotonic Dystrophy	0,7074435359	0,8912857908	0,8997658451	0,738179578
COVID	Narcolepsy	0,8432319759	0,9688325637	0,9653126607	0,8549206838
COVID	Nephrolithiasis	0,6746322783	0,8681547042	0,8914165206	0,726166641
COVID	Nephrosclerosis	0,8808415047	0,9774762756	0,9703325374	0,8606851334
COVID	Nephrotic Syndrome	0,9358602061	0,9905085685	0,9849599754	0,901872346
COVID	Neurilemmoma	0,8140906218	0,9573385151	0,9541201045	0,8323029196
COVID	Neurotoxicity Syndromes	0,7715638083	0,9341103782	0,9330237263	0,7874194187
COVID	Neutropenia	0,7037121516	0,8903721425	0,9080319552	0,7482123606
COVID	Niemann-Pick Disease, Type C	0,8994126708	0,9794316868	0,9755811448	0,8730941013
COVID	Obesity	0,9786096302	0,9970332625	0,9955652382	0,9479879431
COVID	Oral Submucous Fibrosis	0,66816334	0,8170217792	0,8621864783	0,6826912499
COVID	Ossification of Posterior Longitudinal Ligament	0,838274812	0,958206112	0,9554563276	0,8292226794
COVID	Osteoarthritis	0,9775588586	0,9968867712	0,9945993411	0,9419154694
COVID	Osteogenesis Imperfecta	0,7087345834	0,8685054461	0,897492044	0,7309190117
COVID	Osteomyelitis	0,7502602131	0,9196729494	0,9390657026	0,7964401223
COVID	Osteonecrosis	0,8790947402	0,9760060204	0,9693208942	0,8638093771
COVID	Osteopetrosis	0,886381999	0,9814789691	0,9732807674	0,8726100636
COVID	Osteoporosis	0,9628062749	0,9956959416	0,9923961198	0,9318386834
COVID	Otitis Media	0,5885086998	0,7428606598	0,8299206348	0,6431761677
COVID	Ovarian Diseases	0,8939723925	0,9831735417	0,9745686302	0,8766583794
COVID	Ovarian Failure, Premature	0,7768891844	0,9323759703	0,936133157	0,79243581
COVID	Pancreatitis, Acute Necrotizing	0,925286081	0,9882780761	0,9813207608	0,8908274845
COVID	Pancreatitis, Chronic	0,7952479027	0,9479818205	0,9469240185	0,8097291589
COVID	Panic Disorder	0,9440508411	0,9927202184	0,9885821985	0,9183296297
COVID	Parkinson Disease	0,9759212813	0,9973153688	0,9946132828	0,9434555895
COVID	Pelvic Inflammatory Disease	0,8987598915	0,9816556385	0,975894397	0,8761303382
COVID	Pemphigus	0,7472558028	0,9089384596	0,9154911905	0,7571890607
COVID	Periodontal Diseases	0,8966095947	0,9807966938	0,9737216731	0,869089789
COVID	Periodontitis	0,9622941607	0,9949660533	0,9923961198	0,9284504191
COVID	Peripheral Nervous System Diseases	0,7611990631	0,9225835476	0,9283079526	0,7773866362
COVID	Peripheral Vascular Diseases	0,9624624824	0,9950603055	0,991778329	0,9281863985
COVID	Peritonitis	0,9332760235	0,9892637869	0,9858722842	0,9066687202
COVID	Pneumonia	0,9125147706	0,9869096226	0,9821598758	0,8967679479
COVID	Polycystic Kidney Diseases	0,9580569726	0,9951623136	0,9909252724	0,9229939935
COVID	Polycystic Ovary Syndrome	0,9736192595	0,9963118731	0,9945723291	0,9393632703
COVID	Polycythemia Vera	0,958003745	0,994933221	0,9919334302	0,9292864843
COVID	Pre-Eclampsia	0,980521277	0,9973602705	0,9957586791	0,947371895
COVID	Prediabetic State	0,9031730198	0,9846709328	0,9784984417	0,8838749422
COVID	Pregnancy, Ectopic	0,9525808822	0,9933871618	0,9900486891	0,9207058151
COVID	Primary Myelofibrosis	0,7235329824	0,8927921707	0,9170273895	0,7545048514
COVID	Prion Diseases	0,9024659788	0,9863831773	0,9768620368	0,8816307672
COVID	Prolactinoma	0,9572876233	0,9946279533	0,9908390082	0,9240500759
COVID	Psoriasis	0,9643186144	0,9952545066	0,9931746755	0,9339068447
COVID	Pterygium	0,9666546488	0,9960064443	0,9930352587	0,9327187521
COVID	Pulmonary Disease, Chronic Obstructive	0,9718439803	0,9967837781	0,9935855195	0,9368110713
COVID	Pulmonary Embolism	0,7850655855	0,9338559764	0,9384893012	0,7967041429
COVID	Pulmonary Fibrosis	0,9709655816	0,9963916697	0,9944337837	0,940551363
COVID	Pulmonary Heart Disease	0,5691041593	0,7615779835	0,8213512931	0,6349035225
COVID	Purpura, Thrombocytopenic, Idiopathic	0,9585208446	0,9947942919	0,9925638556	0,929858529
COVID	Respiratory Distress Syndrome, Adult	0,9092618628	0,9860002774	0,9792565206	0,8883192889
COVID	Respiratory Syncytial Virus Infections	0,9726818124	0,996308323	0,9943052588	0,9396712944
COVID	Retinal Degeneration	0,9576958167	0,993596472	0,9909017458	0,9227739764
COVID	Retinitis Pigmentosa	0,8536873819	0,9667683815	0,9687858821	0,8587489824
COVID	Rheumatic Heart Disease	0,9412617333	0,9908489672	0,986346737	0,9061846824
COVID	Salivary Gland Diseases	0,6051120969	0,748976604	0,835909894	0,6492926448
COVID	Salmonella Infections	0,7731182326	0,9286901201	0,9429005363	0,8000044003
COVID	Sarcoidosis, Pulmonary	0,9162166144	0,988106811	0,9815865241	0,8946557832
COVID	Schistosomiasis japonica	0,8058620056	0,9541593449	0,9518432537	0,818397835
COVID	Schizophrenia	0,972065582	0,9962424584	0,9942351147	0,9387032189
COVID	Scleroderma, Systemic	0,9528625494	0,9934702947	0,9901732929	0,921717894
COVID	Seminoma	0,7979720479	0,9427433842	0,9404642275	0,7993883523
COVID	Sepsis	0,9719863558	0,9967441516	0,9938669672	0,9382631845
COVID	Severe Acute Respiratory Syndrome	0,8570908124	0,9744583293	0,9668619301	0,8555367319
COVID	Short Bowel Syndrome	0,7744146605	0,9376727412	0,938550296	0,7969241601
COVID	Silicosis	0,7358115995	0,9034712842	0,911520861	0,7529647312
COVID	Sjogren's Syndrome	0,9606772466	0,9942010959	0,9923490666	0,9273063299
COVID	Skin Diseases	0,6682755128	0,8490703665	0,8832031275	0,7090493058
COVID	Sleep Apnea, Obstructive	0,6321345619	0,8129768347	0,8824162938	0,7050889969
COVID	Spondylitis, Ankylosing	0,9065231478	0,9838433389	0,9782548979	0,8818067809
COVID	Stress Disorders, Post-Traumatic	0,8638117201	0,9720116729	0,965255587	0,8499922994
COVID	Supranuclear Palsy, Progressive	0,6211863002	0,7523394426	0,856144502	0,6691381928
COVID	Telangiectasia, Hereditary Hemorrhagic	0,721141314	0,8919780638	0,9122846037	0,7559129612
COVID	Tetralogy of Fallot	0,944781514	0,9918590994	0,9877757594	0,9123891664
COVID	Thalassemia	0,6821160873	0,8622117538	0,8908357624	0,7238784625
COVID	Thrombocythemia, Hemorrhagic	0,8404027672	0,9611162826	0,9610478132	0,8401355306
COVID	Thrombocytopenia	0,7594337988	0,9292909491	0,929045119	0,7791907769
COVID	Thrombocytosis	0,7261983524	0,8913551901	0,9045914096	0,7415678423
COVID	Thrombosis	0,8139470357	0,9502738834	0,95740947	0,8326109437
COVID	Thymoma	0,9564264476	0,9949956106	0,9901671934	0,9221139249
COVID	Thyroiditis, Autoimmune	0,8084249377	0,95586252	0,9473065434	0,8131614266
COVID	Tourette Syndrome	0,7081792225	0,895429037	0,9293740555	0,7770346087
COVID	Toxoplasmosis	0,9368941152	0,9912483096	0,985584737	0,9057886515
COVID	Tuberculosis	0,9569816954	0,9941525847	0,9912224045	0,9263822578
COVID	Tuberculosis, Pulmonary	0,9732084659	0,9966138742	0,9938913651	0,9375151262
COVID	Uveitis	0,6469024957	0,7989898927	0,8440522717	0,6604255132
COVID	Uveomeningoencephalitic Syndrome	0,6284659588	0,8028396405	0,8751565988	0,7015687224
COVID	Varicocele	0,6776614777	0,8691543643	0,8946069873	0,7262986513
COVID	Vasculitis	0,9243212472	0,9889157138	0,9814889324	0,8919715738
COVID	Vitiligo	0,8313408436	0,9561394229	0,9515352296	0,8204659963
COVID	Waldenstrom Macroglobulinemia	0,8784805658	0,9770182224	0,9723837073	0,8680777101
