# Supplementary material for: Optimized network based natural language processing approach to reveal disease comorbidities in COVID-19
Source: Sci Rep. 2024 Jan 28;14:2325. doi: 10.1038/s41598-024-52819-5 (PMC10822845; doi:10.1038/s41598-024-52819-5)
Supplement: Supplementary file 3 — Supplementary Information 3. [file 41598_2024_52819_MOESM3_ESM.xlsx]

## Sheet: Sheet1
Disease	Disease Group	ICD-9 (Group)	Subgroup	ICD-9 (Subgroup)	ICD-9 (Disease)	KO	Exact Match
Acquired Immunodeficiency Syndrome	Human immunodeficiency virus infection	42-44	Human immunodeficiency virus infection with specified conditions	42	42.9	1	0
Acute Kidney Injury	Internal injury of chest, abdomen, and pelvis	860-869	Injury to kidney	866	866	0	0
Alcoholism	Neurotic disorders, personality disorders, and other nonpsychotic mental disorders	300-316	Alcohol dependence syndrome	303	303.9	1	1
Alopecia	Other diseases of skin and subcutaneous tissue	700-709	Diseases of hair and hair follicles	704	704	1	1
Alzheimer Disease	Hereditary and degenerative diseases of the central nervous system	330-337	Other cerebral degenerations	331	331	1	1
Amyotrophic Lateral Sclerosis	Hereditary and degenerative diseases of the central nervous system	330-337	Anterior horn cell disease	335	335.2	1	1
Anemia,Unspecified	Diseases of blood and blood-forming organs	280-289	Other deficiency anemias	281	281.9	1	1
Anemia, Aplastic	Diseases of blood and blood-forming organs	280-289	Aplastic anemia	284	284.9	1	1
Anemia, Sickle Cell	Diseases of blood and blood-forming organs	280-289	Hereditary hemolytic anemias	282	282.6	1	1
Aneurysm	Diseases of arteries, arterioles, and capillaries	440-448	Aortic aneurysm	441	441.9	1	1
Angina, Unstable	Ischemic heart disease	410-414	Other acute and subacute forms of ischemic heart disease	411	411.1	1	1
Anodontia	Diseases of oral cavity, salivary glands, and jaw	520-529	Disorders of tooth development and eruption	520	520	1	1
Antiphospholipid Syndrome	Diseases of blood and blood-forming organs	280-289	Other diseases of blood and blood-forming organs	289	289.91	1	0
Anxiety Disorders	Neurotic disorders, personality disorders, and other nonpsychotic mental disorders	300-316	Neurotic disorders	300	300	1	1
Aortic Aneurysm	Diseases of arteries, arterioles, and capillaries	440-448	Aortic aneurysm	441	441	1	1
Aortic Aneurysm, Abdominal	Diseases of arteries, arterioles, and capillaries	440-448	Aortic aneurysm	441	441.4	1	0
Aortic Aneurysm, Thoracic	Diseases of arteries, arterioles, and capillaries	440-448	Aortic aneurysm	441	441.2	1	1
Aortic Valve Insufficiency	Chronic rheumatic heart disease	393-398	Diseases of aortic valve	395	395.2	1	0
Aortic Valve Stenosis	Chronic rheumatic heart disease	393-398	Diseases of aortic valve	395	395	1	0
Arteriosclerosis Obliterans	Diseases of arteries, arterioles, and capillaries	440-448	Atherosclerosis	440	440.24	1	0
Arteriovenous Malformations	Congenital anomalies	740-759	Other congenital anomalies of circulatory system	747	747.8	1	0
Arthritis	Arthropathies and related disorders	710-719	Other and unspecified arthropathies	716	716.9	1	1
Arthritis, Juvenile Rheumatoid	Arthropathies and related disorders	710-719	Rheumatoid arthritis and other inflammatory polyarthropathies	714	714.3	1	0
Arthritis, Psoriatic	Other inflammatory conditions of skin and subcutaneous tissue	690-698	Psoriasis and similar disorders	696	696	1	1
Arthritis, Rheumatoid	Arthropathies and related disorders	710-719	Rheumatoid arthritis and other inflammatory polyarthropathies	714	714	1	1
Asthma	Chronic obstructive pulmonary diseases and allied conditions	490-496	Asthma	493	493.9	1	1
Astrocytoma	Malignant neoplasms of other and unspecified sites	190-199	Malignant neoplasm of brain	191	191.9	1	1
Atherosclerosis	Diseases of arteries, arterioles, and capillaries	440-448	Atherosclerosis	440	440.9	1	1
Atrial Fibrillation	Other forms of heart disease	420-429	Cardiac dysrhythmias	427.3	427.31	1	1
Attention Deficit Disorder with Hyperactivity	Neurotic disorders, personality disorders, and other nonpsychotic mental disorders	300-316	Hyperkinetic syndrome of childhood	314	314.01	1	0
Autistic Disorder	Other psychoses	295-299	Psychoses with origin specific to childhood	299	299	1	1
Autoimmune Lymphoproliferative Syndrome	Other metabolic disorders and immunity disorders	270-279	Disorders involving the immune mechanism	279	279.41	1	1
Azoospermia	Diseases of male genital organs	600-608	Infertility, male	606	606	1	1
Balkan Nephropathy	Nephritis, nephrotic syndrome, and nephrosis	580-589	Nephritis and nephropathy, not specified as acute or chronic	583	583.89	1	0
Barrett Esophagus	Diseases of esophagus, stomach, and duodenum	530-537	Diseases of esophagus	530	530.85	1	0
Behcet Syndrome	Other infectious and parasitic diseases	130-136	Other and unspecified infectious and parasitic diseases	136	136.1	1	1
Biliary Atresia	Congenital anomalies	740-759	Other congenital anomalies of digestive system	751	751.61	1	1
Bipolar Disorder	Other psychoses	295-299	Affective psychoses	296	296.8	1	1
Blindness	Disorders of the eye and adnexa	360-379	Blindness and low vision	369	369	0	0
Bone Diseases	Osteophathies, chondropathies, and acquired musculoskeletal deformities	730-739	Other disorders of bone and cartilage	733	733.9	1	1
Brain Diseases	Other disorders of the central nervous system	340-349	Other conditions of brain	348	348.9	1	1
Brain Ischemia	Cerebrovascular diseases	430-438	Other and ill-defined cerebrovascular diseases	437	437.1	1	1
Bronchiolitis Obliterans	Acute respiratory infections	460-466	Acute bronchitis and bronchiolitis	466	466.19	0	0
Brucellosis	Zoonotic bacterial diseases	20-27	Brucellosis	23	23.9	1	0
Cardiomyopathies	Other forms of heart disease	420-429	Cardiomyopathy	425	425	1	1
Cardiomyopathy, Dilated	Other forms of heart disease	420-429	Cardiomyopathy	425	425.4	1	1
Cardiomyopathy, Hypertrophic	Other forms of heart disease	420-429	Cardiomyopathy	425	425.1	1	1
Cataract	Disorders of the eye and adnexa	360-379	Cataract	366	366.9	1	1
Celiac Disease	Other diseases of digestive system	570-579	Intestinal malabsorption	579	579	1	1
Cerebral Infarction	Cerebrovascular diseases	430-438	Occlusion of cerebral arteries	434	434.91	1	1
Cerebrovascular Disorders	Cerebrovascular diseases	430-438	Other and ill-defined cerebrovascular diseases	437	437.9	1	0
Chagas Disease	Rickettsioses and other arthropod-borne diseases	80-88	Trypanosomiasis	86	86.2	1	1
Charcot-Marie-Tooth Disease	Disorder of the peripheral nervous system	350-359	Hereditary and idiopathic peripheral neuropathy	356	356.1	1	1
Chlamydia Infections	Other diseases due to viruses and Chlamydiae	70-79	Other diseases due to viruses and Chlamydiae	78	78.8	1	0
Cholestasis	Other diseases of digestive system	570-579	Other disorders of biliary tract	576	576.8	1	1
Chorioamnionitis	Certain conditions originating in the perinatal period	760-779	Newborn affected by complications of placenta, cord, and membranes	762	762.7	1	0
Cleidocranial Dysplasia	Congenital anomalies	740-759	Other congenital anomalies of limbs	755	755.59	1	1
Colitis	Noninfective enteritis and colitis	555-558	Noninfective enteritis and colitis	558	558.9	0	0
Colitis, Ulcerative	Noninfective enteritis and colitis	555-558	Idiopathic proctocolitis	556	556.9	0	0
Coloboma	Congenital anomalies	740-759	Congenital anomalies of eye	743	743.4	1	0
Complex Regional Pain Syndromes	Hereditary and degenerative diseases of the central nervous system	330-337	Disorders of the autonomic nervous system	337	337.9	1	1
Congenital Hypothyroidism	Disorders of thyroid gland	240-246	Congenital hypothyroidism	243	243	1	1
Corneal Dystrophies, Hereditary	Disorders of the eye and adnexa	360-379	Corneal opacity and other disorders of cornea	371	371.5	1	0
Coronary artery disease	Ischemic heart disease	410-414	Other forms of chronic ischemic heart disease	414	414	1	1
Coronary Restenosis	Other forms of heart disease	420-429	Ill-defined descriptions and complications of heart disease	429	429.2	1	1
Creutzfeldt-Jakob Syndrome	Poliomyelitis and other non-arthropod-borne viral diseases of central nervous system	45-49	Slow virus infection of central nervous system	46	46.1	1	1
Crohn Disease	Noninfective enteritis and colitis	555-558	Regional enteritis	555	555.9	1	1
Cystic Fibrosis	Other metabolic disorders and immunity disorders	270-279	Other and unspecified disorders of metabolism	277	277	1	1
Cystitis, Interstitial	Other diseases of urinary system	590-599	Cystitis	595	595.1	1	1
Cytomegalovirus Retinitis	Other diseases due to viruses and Chlamydiae	70-79	Other diseases due to viruses and Chlamydiae	78	78.5	1	1
Dementia	Organic psychotic conditions	290-294	Other organic psychotic conditions (chronic)	294	294.2	1	0
Demyelinating Diseases	Other disorders of the central nervous system	340-349	Other demyelinating diseases of central nervous system	341	341.9	1	1
Dengue	Arthropod-borne viral diseases	60-66	Dengue	61	61	1	1
Dengue Hemorrhagic Fever	Arthropod-borne viral diseases	60-66	Arthropod-borne hemorrhagic fever	65	65.4	1	0
Depressive Disorder	Neurotic disorders, personality disorders, and other nonpsychotic mental disorders	300-316	Depressive disorder, not elsewhere classified	311	311	1	1
Depressive Disorder, Major	Other psychoses	295-299	Affective psychoses	296	296.3	1	1
Dermatitis, Allergic Contact	Other inflammatory conditions of skin and subcutaneous tissue	690-698	Contact dermatitis and other eczema	692	692.9	1	0
Dermatitis, Atopic	Other inflammatory conditions of skin and subcutaneous tissue	690-698	Atopic dermatitis and related conditions	691	691.8	1	1
Dermatomyositis	Arthropathies and related disorders	710-719	Diffuse diseases of connective tissue	710	710.3	1	1
Diabetes Mellitus	Diseases of other endocrine glands	250-259	Diabetes mellitus	250	250	1	1
Diabetes, Gestational	Complications mainly related to pregnancy	640-648	Other current conditions in the mother classifiable elsewhere but complicating pregnancy, childbirth, and the puerperium	648	648	0	0
Diabetic Angiopathies	Diseases of other endocrine glands	250-259	Diabetes mellitus	250	250.7	1	0
Diabetic Nephropathies	Diseases of other endocrine glands	250-259	Diabetes mellitus	250	250.42	1	0
Diabetic Neuropathies	Disorder of the peripheral nervous system	350-359	Inflammatory and toxic neuropathy	357	357.2	1	1
Diabetic Retinopathy	Disorders of the eye and adnexa	360-379	Other retinal disorders	362	362	1	1
DiGeorge Syndrome	Other metabolic disorders and immunity disorders	270-279	Disorders involving the immune mechanism	279	279.11	1	1
Down Syndrome	Congenital anomalies	740-759	Chromosomal anomalies	758	758	1	1
Dyspepsia	Diseases of esophagus, stomach, and duodenum	530-537	Disorders of function of stomach	536	536.8	0	0
Eclampsia	Complications mainly related to pregnancy	640-648	Hypertension complicating pregnancy, childbirth, and the puerperium	642	642.6	1	0
Encephalitis	Inflammatory diseases of the central nervous system	320-326	Encephalitis, myelitis, and encephalomyelitis	323	323.9	1	1
Endocardial Cushion Defects	Congenital anomalies	740-759	Bulbus cordis anomalies and anomalies of cardiac septal closure	745	745.6	1	0
Endometriosis	Other disorders of female genital tract	617-629	Endometriosis	617	617.9	1	0
Enterocolitis, Necrotizing	Certain conditions originating in the perinatal period	760-779	Perinatal disorders of digestive system	777	777.5	0	0
Eosinophilic Esophagitis	Diseases of esophagus, stomach, and duodenum	530-537	Diseases of esophagus	530	530.13	1	0
Ependymoma	Neoplasms of uncertain behavior	235-238	Neoplasms of uncertain behavior of endocrine glands and nervous system	237	237.5	1	0
Epilepsy	Other disorders of the central nervous system	340-349	Epilepsy	345	345.9	1	1
Esophagitis	Diseases of esophagus, stomach, and duodenum	530-537	Diseases of esophagus	530	530.1	1	0
Familial Mediterranean Fever	Other metabolic disorders and immunity disorders	270-279	Other and unspecified disorders of metabolism	277	277.31	1	0
Fanconi Anemia	Diseases of blood and blood-forming organs	280-289	Aplastic anemia	284	284.09	1	0
Fatigue Syndrome, Chronic	Symptoms	780-789	General symptoms	780	780.71	1	1
Fatty Liver	Other diseases of digestive system	570-579	Chronic liver disease and cirrhosis	571	571.8	1	1
Fibromyalgia	Rheumatism, excluding the back	725-729	Other disorders of soft tissues	729	729.1	1	1
Fragile X Syndrome	Congenital anomalies	740-759	Other and unspecified congenital anomalies	759	759.83	1	0
Friedreich Ataxia	Hereditary and degenerative diseases of the central nervous system	330-337	Spinocerebellar disease	334	334	1	1
Frontotemporal Dementia	Hereditary and degenerative diseases of the central nervous system	330-337	Other cerebral degenerations	331	331.1	1	0
Frontotemporal Lobar Degeneration	Hereditary and degenerative diseases of the central nervous system	330-337	Other cerebral degenerations	331	331.8	1	0
Gastritis, Atrophic	Diseases of esophagus, stomach, and duodenum	530-537	Gastritis and duodenitis	535	535.1	1	1
Gaucher Disease	Other metabolic disorders and immunity disorders	270-279	Disorders of lipoid metabolism	272	272.7	1	1
Glaucoma	Disorders of the eye and adnexa	360-379	Glaucoma	365	365.9	1	1
Glomerulonephritis	Nephritis, nephrotic syndrome, and nephrosis	580-589	Chronic glomerulonephritis	582	582.9	0	0
Glomerulonephritis, IGA	Nephritis, nephrotic syndrome, and nephrosis	580-589	Nephritis and nephropathy, not specified as acute or chronic	583	583.9	1	1
Glomerulosclerosis, Focal Segmental	Nephritis, nephrotic syndrome, and nephrosis	580-589	Chronic glomerulonephritis	582	582.1	0	0
Gout	Other metabolic disorders and immunity disorders	270-279	Gout	274	274.9	1	0
Graves Disease	Disorders of thyroid gland	240-246	Thyrotoxicosis with or without goiter	242	242	1	1
Guillain-Barre Syndrome	Disorder of the peripheral nervous system	350-359	Inflammatory and toxic neuropathy	357	357	1	1
Hamartoma	Congenital anomalies	740-759	Other and unspecified congenital anomalies	759	759.9	1	0
Hamartoma Syndrome, Multiple	Congenital anomalies	740-759	Other and unspecified congenital anomalies	759	759.6	1	1
Hearing Loss	Diseases of the ear and mastoid process	380-389	Other disorders of ear	388	388.9	0	0
Heart Defects, Congenital	Congenital anomalies	740-759	Other congenital anomalies of heart	746	746.9	1	1
Heart Diseases	Other forms of heart disease	420-429	Ill-defined descriptions and complications of heart disease	429	429.9	1	1
Heart Valve Diseases	Chronic rheumatic heart disease	393-398	Diseases of mitral and aortic valves	396	396.9	0	0
HELLP Syndrome	Complications mainly related to pregnancy	640-648	Hypertension complicating pregnancy, childbirth, and the puerperium	642	642.51	1	0
Hemoglobinopathies	Diseases of blood and blood-forming organs	280-289	Hereditary hemolytic anemias	282	282.7	1	1
Hepatitis B	Other diseases due to viruses and Chlamydiae	70-79	Viral hepatitis	70	70.3	0	0
Hepatitis C	Other diseases due to viruses and Chlamydiae	70-79	Viral hepatitis	70	70.54	0	0
Hepatitis E	Other diseases due to viruses and Chlamydiae	70-79	Viral hepatitis	70	70.53	0	0
Hepatitis, Alcoholic	Other diseases of digestive system	570-579	Chronic liver disease and cirrhosis	571	571.1	1	0
Hepatitis, Autoimmune	Other diseases of digestive system	570-579	Chronic liver disease and cirrhosis	571	571.42	1	0
Hepatitis, Chronic	Other diseases of digestive system	570-579	Chronic liver disease and cirrhosis	571	571.4	1	0
Hernia, Diaphragmatic	Hernia of abdominal cavity	550-553	Other hernia of abdominal cavity without mention of obstruction or gangrene	553	553.3	0	0
Hirschsprung Disease	Congenital anomalies	740-759	Other congenital anomalies of digestive system	751	751.3	1	1
Hodgkin Disease	Malignant neoplasms of lymphatic and hematopoietic tissue	200-208	Hodgkin's disease	201	201.9	0	0
Huntington Disease	Hereditary and degenerative diseases of the central nervous system	330-337	Other extrapyramidal disease and abnormal movement disorders	333	333.4	1	1
Hyperaldosteronism	Diseases of other endocrine glands	250-259	Disorders of adrenal glands	255	255.1	1	1
Hyperglycemia	Nonspecific abnormal findings	790-796	Nonspecific findings on examination of blood	790	790.29	1	0
Hyperlipoproteinemia Type III	Other metabolic disorders and immunity disorders	270-279	Disorders of lipoid metabolism	272	272.4	1	1
Hypersensitivity	Diseases of arteries, arterioles, and capillaries	440-448	Polyarteritis nodosa and allied conditions	446	446.2	1	0
Hypertension	Hypertensive disease	401-404	Essential hypertension	401	401.9	1	1
Hypertension, Pulmonary	Diseases of pulmonary circulation	415-417	Chronic pulmonary heart disease	416	416	1	1
Hyperuricemia	Nonspecific abnormal findings	790-796	Nonspecific abnormal findings	790	790.6	1	1
Hypogonadism	Diseases of other endocrine glands	250-259	Testicular dysfunction	257	257.2	1	1
Idiopathic Pulmonary Fibrosis	Other diseases of respiratory system	510-519	Other alveolar and parietoalveolar pneumopathy	516	516.31	1	0
Ileus	Other diseases of intestines and peritoneum	560-569	Intestinal obstruction without mention of hernia	560	560.1	0	0
Immune System Diseases	Other metabolic disorders and immunity disorders	270-279	Disorders involving the immune mechanism	279	279.9	1	0
Immunologic Deficiency Syndromes	Other metabolic disorders and immunity disorders	270-279	Disorders involving the immune mechanism	279	279.3	1	1
Infertility	Other disorders of female genital tract	617-629	Infertility, female	628	628.9	1	0
Infertility, Male	Diseases of male genital organs	600-608	Infertility, male	606	606.9	1	0
Inflammatory Bowel Diseases	Noninfective enteritis and colitis	555-558	Other noninfective gastroenteritis and colitis	558	558.9	0	0
Influenza, Human	Pneumonia and influenza	480-487	Influenza	487	487	1	1
Insulinoma	Benign neoplasms	210-229	Benign neoplasms of other parts of digestive system	211	211.7	1	0
Intermittent Claudication	Diseases of arteries, arterioles, and capillaries	440-448	Other peripheral vascular disease	443	443.9	1	0
Intervertebral Disk Degeneration	Dorsopathies	720-724	Intervertebral disc disorders	722	722.6	1	0
Intracranial Aneurysm	Cerebrovascular diseases	430-438	Other and ill-defined cerebrovascular diseases	437	437.3	1	0
Iron Metabolism Disorders	Other metabolic disorders and immunity disorders	270-279	Disorders of mineral metabolism	275	275	1	1
Irritable Bowel Syndrome	Other diseases of intestines and peritoneum	560-569	Functional digestive disorders, not elsewhere classified	564	564.1	1	1
Ischemia	Diseases of veins and lymphatics, and other diseases of circulatory system	451-459	Other disorders of circulatory system	459	459.9	0	0
Ischemic Attack, Transient	Cerebrovascular diseases	430-438	Transient cerebral ischemia	435	435.9	1	1
Legg-Perthes Disease	Osteophathies, chondropathies, and acquired musculoskeletal deformities	730-739	Osteochondropathies	732	732.1	0	0
Leiomyoma	Benign neoplasms	210-229	Uterine leiomyoma	218	218.9	1	1
Leprosy	Other bacterial diseases	30-41	Leprosy	30	30.9	1	1
Leprosy, Lepromatous	Other bacterial diseases	30-41	Leprosy	30	30	1	1
Leukoplakia, Oral	Diseases of oral cavity, salivary glands, and jaw	520-529	Diseases of the oral soft tissues, excluding lesions specific for gingiva and tongue	528	528.6	1	0
Lichen Planus	Other inflammatory conditions of skin and subcutaneous tissue	690-698	Lichen	697	697	1	1
Li-Fraumeni Syndrome	Genetics	V83-V84	Genetic susceptibility to disease	V84	V84,01
Lipid Metabolism, Inborn Errors	Other metabolic disorders and immunity disorders	270-279	Other and unspecified disorders of metabolism	277	277.9	1	1
Liver Cirrhosis	Other diseases of digestive system	570-579	Chronic liver disease and cirrhosis	571	571.5	1	1
Liver Cirrhosis, Biliary	Other diseases of digestive system	570-579	Chronic liver disease and cirrhosis	571	571.6	1	0
Liver Diseases, Alcoholic	Other diseases of digestive system	570-579	Chronic liver disease and cirrhosis	571	571.3	1	0
Long QT Syndrome	Other forms of heart disease	420-429	Conduction disorders	426	426.82	1	0
Lung Diseases	Other diseases of respiratory system	510-519	Other diseases of lung	518	518.89	1	1
Lung Diseases, Interstitial	Other diseases of respiratory system	510-519	Other diseases of lung	518	518.1	1	0
Lupus Erythematosus, Systemic	Arthropathies and related disorders	710-719	Diffuse diseases of connective tissue	710	710	1	1
Lupus Nephritis	Arthropathies and related disorders	710-719	Diffuse diseases of connective tissue	710	710.8	1	0
Lyme Disease	Rickettsioses and other arthropod-borne diseases	80-88	Other arthropod-borne diseases	88	88.81	1	1
Lymphedema	Diseases of veins and lymphatics, and other diseases of circulatory system	451-459	Noninfective disorders of lymphatic channels	457	457.1	1	1
Lymphohistiocytosis, Hemophagocytic	Diseases of blood and blood-forming organs	280-289	Diseases of white blood cells	288	288.4	1	0
Machado-Joseph Disease	Hereditary and degenerative diseases of the central nervous system	330-337	Spinocerebellar disease	334	334.8	1	1
Macular Degeneration	Disorders of the eye and adnexa	360-379	Other retinal disorders	362	362.5	1	1
Malaria, Cerebral	Rickettsioses and other arthropod-borne diseases	80-88	Malaria	84	84	1	1
Malaria, Vivax	Rickettsioses and other arthropod-borne diseases	80-88	Malaria	84	84.1	1	0
Mastocytosis, Systemic	Malignant neoplasms of lymphatic and hematopoietic tissue	200-208	Other malignant neoplasms of lymphoid and histiocytic tissue	202	202.6	1	1
Meningioma	Benign neoplasms	210-229	Benign neoplasms of brain and other parts of nervous system	225	225.2	0	0
Meningitis	Inflammatory diseases of the central nervous system	320-326	Meningitis of unspecified cause	322	322.9	1	1
Mental Retardation	Mental Retardation	317-319	Unspecified mental retardation	319	319	1	1
Metabolic Diseases	Endocrine, nutritional, and metabolic diseases and immunity disorders	240-279	Other and unspecified disorders of metabolism	277	227.9	1	1
Metabolic Syndrome X	Other metabolic disorders and immunity disorders	270-279	Other and unspecified disorders of metabolism	277	277.7	1	1
Mitochondrial Diseases	Other metabolic disorders and immunity disorders	270-279	Other and unspecified disorders of metabolism	277	277.87	1	0
Moyamoya Disease	Cerebrovascular diseases	430-438	Other and ill-defined cerebrovascular diseases	437	437	1	1
Mucocutaneous Lymph Node Syndrome	Diseases of arteries, arterioles, and capillaries	440-448	Polyarteritis nodosa and allied conditions	446	446.1	1	1
Multiple Endocrine Neoplasia Type 1	Diseases of other endocrine glands	250-259	Polyglandular dysfunction and related disorders	258	258.01	1	1
Multiple Sclerosis	Other disorders of the central nervous system	340-349	Multiple sclerosis	340	340	1	1
Multiple System Atrophy	Hereditary and degenerative diseases of the central nervous system	330-337	Other extrapyramidal disease and abnormal movement disorders	333	333	1	1
Muscular Atrophy, Spinal	Hereditary and degenerative diseases of the central nervous system	330-337	Anterior horn cell disease	335	335.1	1	0
Muscular Dystrophy, Duchenne	Disorder of the peripheral nervous system	350-359	Muscular dystrophies and other myopathies	359	359.1	1	1
Myasthenia Gravis	Disorder of the peripheral nervous system	350-359	Myoneural disorders	358	358	1	1
Mycobacterium avium-intracellulare Infection	Other bacterial diseases	30-41	Diseases due to other mycobacteria	31	31.9	1	1
Myelodysplastic Syndromes	Neoplasms of uncertain behavior	235-238	Neoplasms of uncertain behavior of other and unspecified sites and tissues	238	238.75	1	0
Myeloproliferative Disorders	Neoplasms of uncertain behavior	235-238	Neoplasms of uncertain behavior of other and unspecified sites and tissues	238	238.79	1	0
Myocardial Infarction	Ischemic heart disease	410-414	Old myocardial infarction	412	412	0	0
Myoma	Benign neoplasms	210-229	Uterine leiomyoma	218	218.9	1	1
Myopia	Disorders of the eye and adnexa	360-379	Disorders of refraction and accommodation	367	367.1	1	1
Myositis	Rheumatism, excluding the back	725-729	Other disorders of soft tissues	729	729.1	1	1
Myositis, Inclusion Body	Disorder of the peripheral nervous system	350-359	Muscular dystrophies and other myopathies	359	359.71	1	0
Myotonic Dystrophy	Disorder of the peripheral nervous system	350-359	Muscular dystrophies and other myopathies	359	359.2	1	1
Narcolepsy	Other disorders of the central nervous system	340-349	Cataplexy and narcolepsy	347	347	1	1
Nephrolithiasis	Other diseases of urinary system	590-599	Calculus of kidney and ureter	592	592.9	1	1
Nephrosclerosis	Hypertensive disease	401-404	Hypertensive renal disease	403	403.9	1	1
Nephrotic Syndrome	Nephritis, nephrotic syndrome, and nephrosis	580-589	Nephrotic syndrome	581	581	1	1
Neurilemmoma	Benign neoplasms	210-229	Benign neoplasms of brain and other parts of nervous system	225	225.9	0	0
Neurotoxicity Syndromes	Ill-defined and unknown causes of mortality	797-799	Other ill-defined and unknown causes of mortality	799	799.89	0	0
Neutropenia	Diseases of blood and blood-forming organs	280-289	Diseases of white blood cells	288	288.01	1	0
Niemann-Pick Disease, Type C	Other metabolic disorders and immunity disorders	270-279	Disorders of lipoid metabolism	272	272.7	1	1
Obesity	Other metabolic disorders and immunity disorders	270-279	Obesity and other hyperalimentation	278	278	1	1
Oral Submucous Fibrosis	Diseases of oral cavity, salivary glands, and jaws	520-529	Diseases of the oral soft tissues, excluding lesions specific for gingiva and tongue	528	528.8	1	1
Ossification of Posterior Longitudinal Ligament	Dorsopathies	720-724	Other disorders of cervical region	723	723.7	1	0
Osteoarthritis	Arthropathies and related disorders	710-719	Osteoarthrosis and allied disorders	715	715	1	1
Osteogenesis Imperfecta	Congenital anomalies	740-759	Other congenital musculoskeletal anomalies	756	756.51	1	1
Osteomyelitis	Osteophathies, chondropathies, and acquired musculoskeletal deformities	730-739	Osteomyelitis, periostitis, and other infections involving bone	730	730	0	0
Osteonecrosis	Osteophathies, chondropathies, and acquired musculoskeletal deformities	730-739	Other disorders of bone and cartilage	733	733.4	1	0
Osteopetrosis	Congenital anomalies	740-759	Other congenital musculoskeletal anomalies	756	756.52	1	1
Osteoporosis	Osteophathies, chondropathies, and acquired musculoskeletal deformities	730-739	Other disorders of bone and cartilage	733	733	1	1
Otitis Media	Diseases of the ear and mastoid process	380-389	Suppurative and unspecified otitis media	382	382.9	1	1
Ovarian Failure, Premature	Diseases of other endocrine glands	250-259	Ovarian dysfunction	256	256.31	1	0
Pancreatitis, Acute Necrotizing	Other diseases of digestive system	570-579	Diseases of pancreas	577	577.8	1	1
Pancreatitis, Chronic	Other diseases of digestive system	570-579	Diseases of pancreas	577	577.1	1	1
Panic Disorder	Neurotic disorders, personality disorders, and other nonpsychotic mental disorders	300-316	Neurotic disorders	300	300.01	1	0
Parkinson Disease	Hereditary and degenerative diseases of the central nervous system	330-337	Parkinson's disease	332	332	1	1
Pelvic Inflammatory Disease	Inflammatory disease of female pelvic organs	614-616	Inflammatory disease of ovary, fallopian tube, pelvic cellular tissue, and peritoneum	614	614.9	0	0
Pemphigus	Other inflammatory conditions of skin and subcutaneous tissue	690-698	Bullous dermatoses	694	694.4	1	1
Periodontal Diseases	Diseases of oral cavity, salivary glands, and jaws	520-529	Gingival and periodontal diseases	523	523.9	1	0
Periodontitis	Diseases of oral cavity, salivary glands, and jaws	520-529	Gingival and periodontal diseases	523	523.4	1	1
Peripheral Nervous System Diseases	Other disorders of the central nervous system	340-349	Other and unspecified disorders of the nervous system	349	349.9	1	1
Peripheral Vascular Diseases	Diseases of arteries, arterioles, and capillaries	440-448	Other peripheral vascular disease	443	443.9	1	0
Peritonitis	Other diseases of intestines and peritoneum	560-569	Peritonitis	567	567	0	0
Pneumonia	Pneumonia and influenza	480-487	Pneumonia, organism unspecified	486	486	0	0
Polycystic Kidney Diseases	Congenital anomalies	740-759	Congenital anomalies of urinary system	753	753.12	1	1
Polycystic Ovary Syndrome	Diseases of other endocrine glands	250-259	Ovarian dysfunction	256	256.4	1	1
Polycythemia Vera	Neoplasms of uncertain behavior	235-238	Neoplasms of uncertain behavior of other and unspecified sites and tissues	238	238.4	1	1
Prediabetic State	Nonspecific abnormal findings	790-796	Nonspecific findings on examination of blood	790	790.29	1	1
Pre-Eclampsia	Complications mainly related to pregnancy	640-648	Hypertension complicating pregnancy, childbirth, and the puerperium	642	642.4	1	1
Pregnancy, Ectopic	Pregnancy with abortive outcome	630-638	Ectopic pregnancy	633	633.9	0	0
Primary Myelofibrosis	Neoplasms of uncertain behavior	235-238	Neoplasms of uncertain behavior of other and unspecified sites and tissues	238	238.76	1	0
Prion Diseases	Poliomyelitis and other non-arthropod-borne viral diseases of central nervous system	45-49	Slow virus infection of central nervous system	46	46.7	1	0
Prolactinoma	Benign neoplasms	210-229	Benign neoplasms of other endocrine glands and related structures	227	227.3	1	0
Prostatic Diseases	Diseases of male genital organs	600-608	Other disorders of prostate	602	602.9	1	1
Psoriasis	Other inflammatory conditions of skin and subcutaneous tissue	690-698	Psoriasis and similar disorders	696	696.1	1	1
Pterygium	Disorders of the eye and adnexa	360-379	Disorders of conjunctiva	372	372.4	0	0
Pulmonary Disease, Chronic Obstructive	Chronic obstructive pulmonary diseases and allied conditions	490-496	Chronic airways obstruction, not elsewhere classified	496	496	1	1
Pulmonary Embolism	Diseases of pulmonary circulation	415-417	Acute pulmonary heart disease	415	415.1	0	0
Pulmonary Fibrosis	Other diseases of respiratory system	510-519	Postinflammatory pulmonary fibrosis	515	516.31	1	0
Pulmonary Heart Disease	Diseases of pulmonary circulation	415-417	Chronic pulmonary heart disease	416	416.9	1	0
Purpura, Thrombocytopenic, Idiopathic	Diseases of blood and blood-forming organs	280-289	Purpura and other hemorrhagic conditions	287	287.5	1	1
Respiratory Distress Syndrome, Adult	Certain conditions originating in the perinatal period	760-779	Respiratory distress syndrome	769	769	0	0
Respiratory Syncytial Virus Infections	Other diseases due to viruses and Chlamydiae	70-79	Viral infection of unspecified site	79	79.6	1	0
Retinal Degeneration	Disorders of the eye and adnexa	360-379	Other retinal disorders	362	363.6	1	0
Retinitis Pigmentosa	Disorders of the eye and adnexa	360-379	Other retinal disorders	362	362.74	1	1
Rheumatic Heart Disease	Chronic rheumatic heart disease	393-398	Other rheumatic heart disease	398	398.9	0	0
Salivary Gland Diseases	Diseases of oral cavity, salivary glands, and jaws	520-529	Diseases of the salivary glands	527	527.9	0	0
Salmonella Infections	Intestinal infectious diseases	2020-09-01	Other salmonella infections	3	3	1	1
Sarcoidosis, Pulmonary	Other infectious and parasitic diseases	130-136	Sarcoidosis	135	135	1	1
Schistosomiasis japonica	Helminthiases	120-129	Schistosomiasis (bilharziasis)	120	120.2	1	1
Schizophrenia	Other psychoses	295-299	Schizophrenic psychoses	295	295.9	1	1
Scleroderma, Systemic	Arthropathies and related disorders	710-719	Diffuse diseases of connective tissue	710	710.1	1	1
Seminoma	Malignant neoplasms of genitourinary organs	179-189	Malignant neoplasm of testis	186	186.9	1	1
Sepsis	Other and unspecified effects of external causes	990-995	Certain adverse effects not elsewhere classified	995	995.91	1	0
Severe Acute Respiratory Syndrome	Other diseases due to viruses and Chlamydiae	70-79	Viral infection of unspecified site	79	79.82	1	0
Short Bowel Syndrome	Other diseases of digestive system	570-579	Intestinal malabsorption	579	579.3	1	0
Silicosis	Pneumoconioses and other lung diseases due to external agents	500-508	Pneumoconiosis due to other silica or silicates	502	502	1	0
Sjogren's Syndrome	Arthropathies and related disorders	710-719	Diffuse diseases of connective tissue	710	710.2	1	1
Skin Diseases	Other diseases of skin and subcutaneous tissue	700-709	Other disorders of skin and subcutaneous tissue	709	709.9	0	0
Sleep Apnea, Obstructive	Inflammatory diseases of the central nervous system	320-326	Organic sleep disorders	327	327.23	1	0
Spondylitis, Ankylosing	Dorsopathies	720-724	Ankylosing spondylitis and other inflammatory spondylopathies	720	720	1	0
Stress Disorders, Post-Traumatic	Neurotic disorders, personality disorders, and other nonpsychotic mental disorders	300-316	Adjustment reaction	309	309.81	1	1
Supranuclear Palsy, Progressive	Hereditary and degenerative diseases of the central nervous system	330-337	Other extrapyramidal disease and abnormal movement disorders	333	333	1	1
Telangiectasia, Hereditary Hemorrhagic	Diseases of arteries, arterioles, and capillaries	440-448	Diseases of capillaries	448	448	1	1
Tetralogy of Fallot	Congenital anomalies	740-759	Bulbus cordis anomalies and anomalies of cardiac septal closure	745	745.2	1	1
Thalassemia	Diseases of blood and blood-forming organs	280-289	Hereditary hemolytic anemias	282	282.4	1	1
Thrombocythemia, Hemorrhagic	Neoplasms of uncertain behavior	235-238	Neoplasms of uncertain behavior of other and unspecified sites and tissues	238	238.71	1	0
Thrombocytopenia	Diseases of blood and blood-forming organs	280-289	Purpura and other hemorrhagic conditions	287	287.5	1	1
Thrombocytosis	Neoplasms of uncertain behavior	235-238	Neoplasms of uncertain behavior of other and unspecified sites and tissues	238	238.7	1	0
Thrombosis	Diseases of veins and lymphatics, and other diseases of circulatory system	451-459	Other venous embolism and thrombosis	453	453.9	1	1
Thymoma	Benign neoplasms	210-229	Benign neoplasms of respiratory and intrathoracic organs	212	212.6	0	0
Thyroiditis, Autoimmune	Disorders of thyroid gland	240-246	Thyroiditis	245	245.8	1	1
Tourette Syndrome	Neurotic disorders, personality disorders, and other nonpsychotic mental disorders	300-316	Special symptoms or syndromes not elsewhere classified	307	307.23	1	1
Toxoplasmosis	Other infectious and parasitic diseases	130-136	Toxoplasmosis	130	130	0	0
Tuberculosis, Pulmonary	Tuberculosis	10-18	Pulmonary tuberculosis	11	11.9	1	1
Uveitis	Disorders of the eye and adnexa	360-379	Disorders of iris and ciliary body	364	364.3	1	0
Uveomeningoencephalitic Syndrome	Inflammatory diseases of the central nervous system	320-326	Encephalitis, myelitis, and encephalomyelitis	323	323.9	1	1
Varicocele	Diseases of veins and lymphatics, and other diseases of circulatory system	451-459	Varicose veins of other sites	456	456.4	1	1
Vasculitis	Diseases of arteries, arterioles, and capillaries	440-448	Other disorders of arteries and arterioles	447	467.6	0	0
Vitiligo	Other diseases of skin and subcutaneous tissue	700-709	Other disorders of skin and subcutaneous tissue	709	709.01	0	0
Waldenstrom Macroglobulinemia	Other metabolic disorders and immunity disorders	270-279	Disorders of plasma protein metabolism	273	273.3	1	1
COVID	COVID
						251	166
