# Supplementary material for: Optimized network based natural language processing approach to reveal disease comorbidities in COVID-19
Source: Sci Rep. 2024 Jan 28;14:2325. doi: 10.1038/s41598-024-52819-5 (PMC10822845; doi:10.1038/s41598-024-52819-5)
Supplement: Supplementary file 5 — Supplementary Information 5. [file 41598_2024_52819_MOESM5_ESM.xlsx]

## Sheet: Sheet1
	description	description.1	RR
0	Salmonella Infections	Sarcoidosis, Pulmonary	34.2446
1	Salmonella Infections	Waldenstrom Macroglobulinemia	1.73686
6	Salmonella Infections	Pulmonary Disease, Chronic Obstructive	2.44474
7	Salmonella Infections	Gastritis, Atrophic	2.95669
9	Salmonella Infections	Sjogren's Syndrome	1.97
10	Tuberculosis	Alcoholism	4.31006
11	Tuberculosis	Peripheral Nervous System Diseases	2.2704
12	Tuberculosis	Glaucoma	2.19886
13	Tuberculosis	Cataract	4.01117
14	Tuberculosis	Coronary artery disease	2.72611
16	Tuberculosis	Hyperuricemia	6.1021
17	Leprosy, Lepromatous	Leprosy	1.61333
18	Leprosy, Lepromatous	Hypertension	2.82909
19	Leprosy, Lepromatous	Angina, Unstable	1.50994
20	Leprosy, Lepromatous	Hypertension, Pulmonary	1.56685
24	Leprosy, Lepromatous	Atherosclerosis	2.73794
25	Leprosy, Lepromatous	Pulmonary Disease, Chronic Obstructive	1.7953
29	Leprosy	Astrocytoma	1.7786
30	Leprosy	Hyperlipoproteinemia Type III	4.33722
31	Leprosy	Anemia,Unspecified	1.7731
36	Leprosy	Myasthenia Gravis	2.29027
37	Leprosy	Macular Degeneration	4.15839
38	Leprosy	Glaucoma	13.1861
42	Leprosy	Cerebral Infarction	5.88305
59	Mycobacterium avium-intracellulare Infection	Depressive Disorder	2.20085
62	Mycobacterium avium-intracellulare Infection	Cataract	1.62033
66	Mycobacterium avium-intracellulare Infection	Silicosis	2.29414
67	Mycobacterium avium-intracellulare Infection	Periodontitis	3.78586
68	Mycobacterium avium-intracellulare Infection	Gastritis, Atrophic	2.52768
69	Mycobacterium avium-intracellulare Infection	Psoriasis	2.18427
70	Mycobacterium avium-intracellulare Infection	Polycystic Kidney Diseases	1.59394
72	Creutzfeldt-Jakob Syndrome	Polycythemia Vera	2.21395
73	Creutzfeldt-Jakob Syndrome	Hyperlipoproteinemia Type III	2.91413
75	Creutzfeldt-Jakob Syndrome	Alzheimer Disease	2.20191
76	Creutzfeldt-Jakob Syndrome	Amyotrophic Lateral Sclerosis	1.75245
78	Creutzfeldt-Jakob Syndrome	Cardiomyopathy, Hypertrophic	2.02372
79	Creutzfeldt-Jakob Syndrome	Cardiomyopathy, Dilated	1.60216
80	Creutzfeldt-Jakob Syndrome	Telangiectasia, Hereditary Hemorrhagic	1.8858
81	Creutzfeldt-Jakob Syndrome	Pulmonary Disease, Chronic Obstructive	2.39592
84	Creutzfeldt-Jakob Syndrome	Pemphigus	4.79998
85	Creutzfeldt-Jakob Syndrome	Arthritis, Psoriatic	1.8915
86	Creutzfeldt-Jakob Syndrome	Psoriasis	1.79952
88	Cytomegalovirus Retinitis	Waldenstrom Macroglobulinemia	1.80946
89	Cytomegalovirus Retinitis	Anemia, Aplastic	1.5715
90	Cytomegalovirus Retinitis	Amyotrophic Lateral Sclerosis	1.70354
91	Lyme Disease	Fatty Liver	132.882
92	Lyme Disease	Cholestasis	291.919
93	Lyme Disease	Pancreatitis, Chronic	12.0224
94	Lyme Disease	Dermatomyositis	40.0246
95	Schistosomiasis japonica	Glomerulonephritis, IGA	9.90153
96	Schistosomiasis japonica	Hyperuricemia	17.9415
97	Sarcoidosis, Pulmonary	Polycythemia Vera	1.51757
98	Sarcoidosis, Pulmonary	Diabetes Mellitus	220.881
99	Sarcoidosis, Pulmonary	Hypogonadism	102.406
100	Sarcoidosis, Pulmonary	Hyperlipoproteinemia Type III	4.07373
101	Sarcoidosis, Pulmonary	Waldenstrom Macroglobulinemia	6.30177
102	Sarcoidosis, Pulmonary	Lipid Metabolism, Inborn Errors	18.6674
103	Sarcoidosis, Pulmonary	Immunologic Deficiency Syndromes	28.5399
104	Sarcoidosis, Pulmonary	Anemia,Unspecified	3.985
105	Sarcoidosis, Pulmonary	Bipolar Disorder	37.1095
106	Sarcoidosis, Pulmonary	Depressive Disorder	3.5784
107	Sarcoidosis, Pulmonary	Mental Retardation	2.77285
108	Sarcoidosis, Pulmonary	Meningitis	1.62469
111	Sarcoidosis, Pulmonary	Multiple Sclerosis	64.7319
112	Sarcoidosis, Pulmonary	Brain Diseases	1.9225
113	Sarcoidosis, Pulmonary	Peripheral Nervous System Diseases	1.62133
116	Sarcoidosis, Pulmonary	Myasthenia Gravis	3.36164
117	Sarcoidosis, Pulmonary	Macular Degeneration	1.91583
118	Sarcoidosis, Pulmonary	Glaucoma	1.77192
121	Sarcoidosis, Pulmonary	Coronary Restenosis	58.6519
122	Sarcoidosis, Pulmonary	Ischemic Attack, Transient	2.78461
123	Sarcoidosis, Pulmonary	Lymphedema	5.49274
125	Sarcoidosis, Pulmonary	Celiac Disease	3.79229
126	Sarcoidosis, Pulmonary	Nephrolithiasis	2.36067
127	Sarcoidosis, Pulmonary	Cystitis, Interstitial	68.4675
128	Sarcoidosis, Pulmonary	Dermatitis, Atopic	26.0552
129	Sarcoidosis, Pulmonary	Sjogren's Syndrome	56.8843
130	Sarcoidosis, Pulmonary	Fibromyalgia	2.56933
131	Polycythemia Vera	Brain Ischemia	4982.07
132	Polycythemia Vera	Atherosclerosis	342.025
133	Polycythemia Vera	Celiac Disease	4.64042
134	Polycythemia Vera	Cystitis, Interstitial	1.77804
135	Polycythemia Vera	Prostatic Diseases	1.59098
137	Polycythemia Vera	Psoriasis	4.09249
139	Polycythemia Vera	Scleroderma, Systemic	7.61423
142	Polycythemia Vera	Arthritis	2.25248
143	Polycythemia Vera	Spondylitis, Ankylosing	1.89962
145	Polycythemia Vera	Polycystic Kidney Diseases	2.02675
147	Polycythemia Vera	Down Syndrome	1.84074
148	Polycythemia Vera	Hamartoma Syndrome, Multiple	3.10298
149	Polycythemia Vera	Hyperuricemia	10.0914
150	Congenital Hypothyroidism	Hypogonadism	15.443
152	Congenital Hypothyroidism	Guillain-Barre Syndrome	2.14517
153	Congenital Hypothyroidism	Glaucoma	2.85867
154	Congenital Hypothyroidism	Hypertension	38.5906
156	Congenital Hypothyroidism	Cerebral Infarction	51.1599
158	Congenital Hypothyroidism	Lymphedema	36.6651
159	Congenital Hypothyroidism	Pulmonary Disease, Chronic Obstructive	11.6031
160	Congenital Hypothyroidism	Hyperuricemia	4.37826
161	Thyroiditis, Autoimmune	Brain Diseases	2.48392
163	Thyroiditis, Autoimmune	Aortic Aneurysm, Thoracic	5.97093
164	Thyroiditis, Autoimmune	Sjogren's Syndrome	13.0635
165	Thyroiditis, Autoimmune	Fibromyalgia	2.48726
166	Thyroiditis, Autoimmune	Hyperuricemia	2.22153
168	Diabetes Mellitus	Anxiety Disorders	62.8386
169	Diabetes Mellitus	Alcoholism	2.09567
170	Diabetes Mellitus	Encephalitis	3.41107
171	Diabetes Mellitus	Alzheimer Disease	9.37848
172	Diabetes Mellitus	Alzheimer Disease	14.3384
174	Diabetes Mellitus	Multiple Sclerosis	49.791
175	Diabetes Mellitus	Myasthenia Gravis	3.11008
176	Diabetes Mellitus	Otitis Media	1.5355
177	Diabetes Mellitus	Hypertension	2.08249
178	Diabetes Mellitus	Coronary artery disease	1.79779
180	Diabetes Mellitus	Cardiomyopathy, Hypertrophic	1.63249
185	Diabetes Mellitus	Moyamoya Disease	2.34898
188	Diabetes Mellitus	Asthma	1.62951
189	Diabetes Mellitus	Pulmonary Disease, Chronic Obstructive	2.53333
193	Diabetes Mellitus	Crohn Disease	2.20696
195	Diabetes Mellitus	Cholestasis	2.16359
196	Diabetes Mellitus	Pancreatitis, Chronic	3.05946
197	Diabetes Mellitus	Cystitis, Interstitial	8.27743
198	Diabetes Mellitus	Sjogren's Syndrome	29.4667
200	Diabetes Mellitus	Osteoporosis	2.29963
204	Hyperaldosteronism	Mental Retardation	8.27382
205	Hyperaldosteronism	Guillain-Barre Syndrome	21.6415
207	Hyperaldosteronism	Hypertension	1.90524
208	Hyperaldosteronism	Angina, Unstable	2.7232
210	Hyperaldosteronism	Cardiomyopathy, Hypertrophic	17.199
211	Hyperaldosteronism	Cardiomyopathy, Dilated	6.54508
213	Hyperaldosteronism	Lung Diseases	5.48434
215	Hyperaldosteronism	Glomerulonephritis, IGA	25.4902
216	Hyperaldosteronism	Lichen Planus	16.5863
218	Hypogonadism	Thalassemia	29.5305
220	Hypogonadism	Glaucoma	43.0476
221	Hypogonadism	Otitis Media	4.37129
222	Hypogonadism	Hypertension	2.44017
223	Hypogonadism	Atrial Fibrillation	2.30302
224	Hypogonadism	Ischemic Attack, Transient	2.30193
225	Hypogonadism	Brain Ischemia	954.82
226	Hypogonadism	Lung Diseases	3.09109
227	Hypogonadism	Gastritis, Atrophic	1.7388
228	Hypogonadism	Crohn Disease	5.15075
230	Hypogonadism	Pancreatitis, Acute Necrotizing	17.7641
231	Hypogonadism	Spondylitis, Ankylosing	3.29106
233	Hypogonadism	Hyperuricemia	2.28745
234	Hyperlipoproteinemia Type III	Waldenstrom Macroglobulinemia	2.96208
235	Hyperlipoproteinemia Type III	Lipid Metabolism, Inborn Errors	1.78522
236	Hyperlipoproteinemia Type III	Obesity	3.13803
240	Hyperlipoproteinemia Type III	Schizophrenia	2.65231
242	Hyperlipoproteinemia Type III	Bipolar Disorder	1.71489
248	Hyperlipoproteinemia Type III	Huntington Disease	1.73398
250	Hyperlipoproteinemia Type III	Amyotrophic Lateral Sclerosis	2.37653
251	Hyperlipoproteinemia Type III	Complex Regional Pain Syndromes	3.36056
252	Hyperlipoproteinemia Type III	Narcolepsy	3.63683
253	Hyperlipoproteinemia Type III	Myasthenia Gravis	16.1834
254	Hyperlipoproteinemia Type III	Diabetic Retinopathy	2.90261
255	Hyperlipoproteinemia Type III	Retinitis Pigmentosa	8.55382
256	Hyperlipoproteinemia Type III	Hypertension, Pulmonary	14.1453
257	Hyperlipoproteinemia Type III	Hypertension, Pulmonary	11.3052
258	Hyperlipoproteinemia Type III	Atrial Fibrillation	3.81885
259	Hyperlipoproteinemia Type III	Coronary Restenosis	3.36609
260	Hyperlipoproteinemia Type III	Aortic Aneurysm, Thoracic	1.76887
261	Hyperlipoproteinemia Type III	Telangiectasia, Hereditary Hemorrhagic	3.25707
262	Hyperlipoproteinemia Type III	Thrombosis	2.45692
263	Hyperlipoproteinemia Type III	Fatty Liver	5.05307
266	Hyperlipoproteinemia Type III	Glomerulonephritis, IGA	8.97364
267	Hyperlipoproteinemia Type III	Nephrolithiasis	6.64993
268	Hyperlipoproteinemia Type III	Cystitis, Interstitial	15.5466
269	Hyperlipoproteinemia Type III	Prostatic Diseases	2.60545
270	Hyperlipoproteinemia Type III	Pre-Eclampsia	47.9407
271	Hyperlipoproteinemia Type III	Dermatitis, Atopic	3.59462
272	Hyperlipoproteinemia Type III	Psoriasis	1.95077
273	Hyperlipoproteinemia Type III	Scleroderma, Systemic	12.0482
276	Waldenstrom Macroglobulinemia	Otitis Media	2.13248
279	Waldenstrom Macroglobulinemia	Crohn Disease	3.81445
281	Waldenstrom Macroglobulinemia	Sjogren's Syndrome	10.795
282	Waldenstrom Macroglobulinemia	Spondylitis, Ankylosing	2.19634
283	Waldenstrom Macroglobulinemia	Fibromyalgia	2.71807
284	Waldenstrom Macroglobulinemia	Osteoporosis	110.788
285	Waldenstrom Macroglobulinemia	Polycystic Kidney Diseases	9.68782
286	Iron Metabolism Disorders	Depressive Disorder	85.4928
287	Iron Metabolism Disorders	Diabetic Neuropathies	28.0293
288	Iron Metabolism Disorders	Atrial Fibrillation	136.203
289	Iron Metabolism Disorders	Pulmonary Disease, Chronic Obstructive	7.15428
290	Iron Metabolism Disorders	Irritable Bowel Syndrome	6.76387
291	Cystic Fibrosis	Alzheimer Disease	55.5372
292	Cystic Fibrosis	Moyamoya Disease	23.6445
293	Cystic Fibrosis	Pulmonary Disease, Chronic Obstructive	96.0361
294	Cystic Fibrosis	Alzheimer Disease	19.1867
295	Cystic Fibrosis	Pulmonary Disease, Chronic Obstructive	5.14455
297	Lipid Metabolism, Inborn Errors	Anemia,Unspecified	16.2308
298	Lipid Metabolism, Inborn Errors	Thalassemia	4.63029
304	Lipid Metabolism, Inborn Errors	Alzheimer Disease	2.01663
307	Lipid Metabolism, Inborn Errors	Guillain-Barre Syndrome	1.58549
308	Lipid Metabolism, Inborn Errors	Myasthenia Gravis	3.30533
310	Lipid Metabolism, Inborn Errors	Cataract	3.72699
311	Lipid Metabolism, Inborn Errors	Hypertension	3.78943
313	Lipid Metabolism, Inborn Errors	Atrial Fibrillation	17.1806
316	Lipid Metabolism, Inborn Errors	Crohn Disease	4.92561
317	Lipid Metabolism, Inborn Errors	Irritable Bowel Syndrome	2.10473
318	Lipid Metabolism, Inborn Errors	Arthritis, Psoriatic	3.39427
319	Lipid Metabolism, Inborn Errors	Heart Defects, Congenital	18.7057
320	Lipid Metabolism, Inborn Errors	Hyperuricemia	7.89889
323	Obesity	Atrial Fibrillation	5.61906
324	Obesity	Lymphedema	3.04942
326	Depressive Disorder, Major	Thrombosis	26.4731
329	Depressive Disorder, Major	Lung Diseases	114.937
330	Alzheimer Disease	Polycystic Kidney Diseases	13.7244
331	Alzheimer Disease	Osteogenesis Imperfecta	3.14937
332	Parkinson Disease	Diabetic Neuropathies	3.04384
336	Huntington Disease	Glaucoma	2.07555
337	Huntington Disease	Atherosclerosis	77.1968
338	Huntington Disease	Lung Diseases	2.16149
339	Huntington Disease	Gastritis, Atrophic	1.54445
340	Huntington Disease	Pancreatitis, Chronic	9.39981
341	Friedreich Ataxia	Hypertension	6.16184
343	Friedreich Ataxia	Hypertension, Pulmonary	2.16393
344	Friedreich Ataxia	Atrial Fibrillation	4.89006
345	Friedreich Ataxia	Coronary Restenosis	7.47624
346	Friedreich Ataxia	Heart Diseases	17.9949
349	Friedreich Ataxia	Pancreatitis, Chronic	2.16218
350	Friedreich Ataxia	Pancreatitis, Acute Necrotizing	2.28221
351	Friedreich Ataxia	Pemphigus	13.7088
352	Friedreich Ataxia	Hyperuricemia	2.80215
353	Machado-Joseph Disease	Demyelinating Diseases	3.24037
354	Machado-Joseph Disease	Diabetic Neuropathies	3.88428
355	Machado-Joseph Disease	Cataract	7.29049
357	Machado-Joseph Disease	Coronary artery disease	5.06725
359	Machado-Joseph Disease	Moyamoya Disease	4.90992
365	Machado-Joseph Disease	Arthritis, Rheumatoid	1.93052
366	Machado-Joseph Disease	Polycystic Kidney Diseases	1.63305
367	Machado-Joseph Disease	Hyperuricemia	1.86405
370	Amyotrophic Lateral Sclerosis	Charcot-Marie-Tooth Disease	2.05475
371	Amyotrophic Lateral Sclerosis	Diabetic Neuropathies	1.84017
377	Amyotrophic Lateral Sclerosis	Cardiomyopathy, Hypertrophic	3.47816
378	Amyotrophic Lateral Sclerosis	Atrial Fibrillation	2.30184
381	Amyotrophic Lateral Sclerosis	Pancreatitis, Chronic	2.95767
382	Amyotrophic Lateral Sclerosis	Celiac Disease	3.57768
383	Amyotrophic Lateral Sclerosis	Prostatic Diseases	1.61137
384	Amyotrophic Lateral Sclerosis	Pemphigus	4.48729
385	Amyotrophic Lateral Sclerosis	Arthritis, Psoriatic	2.55658
386	Amyotrophic Lateral Sclerosis	Sjogren's Syndrome	10.1997
387	Amyotrophic Lateral Sclerosis	Arthritis	5.17791
388	Amyotrophic Lateral Sclerosis	Coronary Restenosis	3.35868
389	Amyotrophic Lateral Sclerosis	Pulmonary Disease, Chronic Obstructive	3.43581
390	Amyotrophic Lateral Sclerosis	Irritable Bowel Syndrome	1.55505
391	Amyotrophic Lateral Sclerosis	Cholestasis	3.07026
392	Complex Regional Pain Syndromes	Epilepsy	14.3802
393	Complex Regional Pain Syndromes	Myasthenia Gravis	4.63977
394	Complex Regional Pain Syndromes	Cataract	7.52278
395	Complex Regional Pain Syndromes	Cardiomyopathy, Hypertrophic	3.15302
396	Complex Regional Pain Syndromes	Heart Diseases	3.19822
397	Complex Regional Pain Syndromes	Cerebral Infarction	2.38306
398	Complex Regional Pain Syndromes	Aortic Aneurysm, Thoracic	6.29165
399	Complex Regional Pain Syndromes	Aneurysm	3.78643
400	Complex Regional Pain Syndromes	Telangiectasia, Hereditary Hemorrhagic	5.26114
401	Complex Regional Pain Syndromes	Thrombosis	9.83983
402	Complex Regional Pain Syndromes	Asthma	1.81396
404	Complex Regional Pain Syndromes	Crohn Disease	2.16071
405	Complex Regional Pain Syndromes	Pancreatitis, Chronic	8.1943
406	Complex Regional Pain Syndromes	Glomerulonephritis, IGA	17.1576
407	Complex Regional Pain Syndromes	Dermatomyositis	1.75742
408	Diabetic Neuropathies	Fibromyalgia	21.9448
410	Diabetic Neuropathies	Tetralogy of Fallot	19.3172
413	Diabetic Neuropathies	Cleidocranial Dysplasia	6.94445
414	Diabetic Neuropathies	Osteogenesis Imperfecta	3.24551
415	Diabetic Neuropathies	Osteopetrosis	2.73553
416	Diabetic Neuropathies	Hamartoma Syndrome, Multiple	50.32
419	Muscular Dystrophy, Duchenne	Cystitis, Interstitial	21.5595
420	Muscular Dystrophy, Duchenne	Dermatitis, Atopic	12.1214
421	Muscular Dystrophy, Duchenne	Scleroderma, Systemic	1.98269
422	Muscular Dystrophy, Duchenne	Dermatomyositis	355.684
423	Muscular Dystrophy, Duchenne	Arthritis, Rheumatoid	10.5893
428	Diabetic Retinopathy	Arthritis, Rheumatoid	4.51536
431	Macular Degeneration	Atherosclerosis	3.09035
433	Macular Degeneration	Lymphedema	3.1532
434	Macular Degeneration	Asthma	8.62812
435	Macular Degeneration	Lung Diseases	2.66542
436	Macular Degeneration	Celiac Disease	2.16434
437	Macular Degeneration	Lupus Erythematosus, Systemic	1.98304
438	Macular Degeneration	Fibromyalgia	1.91647
440	Macular Degeneration	Heart Defects, Congenital	17.7488
441	Macular Degeneration	Polycystic Kidney Diseases	28.8316
443	Retinitis Pigmentosa	Otitis Media	3.86172
444	Retinitis Pigmentosa	Angina, Unstable	20.824
445	Retinitis Pigmentosa	Cardiomyopathy, Hypertrophic	14.7852
446	Retinitis Pigmentosa	Atrial Fibrillation	2.20719
447	Retinitis Pigmentosa	Coronary Restenosis	3.1063
448	Retinitis Pigmentosa	Heart Diseases	26.7806
449	Retinitis Pigmentosa	Atherosclerosis	22.0522
450	Retinitis Pigmentosa	Thrombosis	5.28686
451	Retinitis Pigmentosa	Periodontitis	17.7197
454	Retinitis Pigmentosa	Dermatitis, Atopic	2.12645
455	Retinitis Pigmentosa	Arthritis, Psoriatic	10.0243
462	Glaucoma	Coronary Restenosis	1.66704
470	Glaucoma	Asthma	2.08835
474	Glaucoma	Liver Cirrhosis	2.36704
475	Glaucoma	Fatty Liver	1.56651
479	Glaucoma	Heart Defects, Congenital	2.19322
480	Glaucoma	Biliary Atresia	2.37518
481	Glaucoma	Polycystic Kidney Diseases	1.59488
482	Glaucoma	Hamartoma Syndrome, Multiple	1.56614
486	Cataract	Coronary Restenosis	4.1789
488	Cataract	Brain Ischemia	1.57879
489	Cataract	Periodontitis	4.29155
490	Cataract	Irritable Bowel Syndrome	2.17653
491	Cataract	Liver Cirrhosis	1.8245
492	Cataract	Nephrolithiasis	4.50711
493	Cataract	Cystitis, Interstitial	1.93263
495	Cataract	Dermatitis, Atopic	3.34822
496	Cataract	Arthritis, Psoriatic	2.16034
497	Cataract	Psoriasis	30.4647
498	Cataract	Lichen Planus	2.03433
499	Cataract	Lupus Erythematosus, Systemic	3.09665
500	Cataract	Osteoarthritis	4.62144
502	Cardiomyopathy, Hypertrophic	Pemphigus	1.56592
503	Cardiomyopathy, Hypertrophic	Arthritis, Psoriatic	4.58349
505	Cardiomyopathy, Hypertrophic	Lupus Erythematosus, Systemic	3.09102
507	Cardiomyopathy, Hypertrophic	Arthritis	103.443
508	Cardiomyopathy, Hypertrophic	Heart Defects, Congenital	258.557
509	Cardiomyopathy, Hypertrophic	Polycystic Kidney Diseases	6.72308
512	Moyamoya Disease	Dermatitis, Atopic	1.57312
513	Moyamoya Disease	Dermatomyositis	5.18076
515	Moyamoya Disease	Hirschsprung Disease	2.01121
516	Moyamoya Disease	Osteogenesis Imperfecta	2.43238
518	Brain Ischemia	Irritable Bowel Syndrome	3.24131
519	Brain Ischemia	Dermatitis, Atopic	1.84149
520	Brain Ischemia	Lupus Erythematosus, Systemic	4.72768
522	Brain Ischemia	Arthritis	2.61291
523	Brain Ischemia	Fibromyalgia	3.29987
524	Brain Ischemia	Heart Defects, Congenital	2.85432
526	Atherosclerosis	Crohn Disease	2.08566
527	Atherosclerosis	Glomerulonephritis, IGA	10.7859
528	Atherosclerosis	Nephrolithiasis	4.98466
531	Atherosclerosis	Azoospermia	4.24258
532	Atherosclerosis	Dermatitis, Atopic	1.9459
534	Atherosclerosis	Lupus Erythematosus, Systemic	2.25242
536	Atherosclerosis	Osteoporosis	1.96969
538	Atherosclerosis	Tetralogy of Fallot	2.92639
539	Atherosclerosis	Osteogenesis Imperfecta	1.66119
540	Atherosclerosis	Osteopetrosis	3.37359
543	Aortic Aneurysm, Thoracic	Telangiectasia, Hereditary Hemorrhagic	2.04417
545	Aortic Aneurysm, Thoracic	Varicocele	2.56573
546	Aortic Aneurysm, Thoracic	Periodontitis	1.70787
548	Aortic Aneurysm, Thoracic	Pancreatitis, Acute Necrotizing	1.62469
552	Aortic Aneurysm, Thoracic	Osteoporosis	3.561
553	Aortic Aneurysm, Thoracic	Heart Defects, Congenital	52.4312
554	Aortic Aneurysm, Thoracic	Polycystic Kidney Diseases	2.33775
555	Aortic Aneurysm, Thoracic	Osteogenesis Imperfecta	1.6459
558	Aneurysm	Silicosis	1.52802
567	Aneurysm	Psoriasis	1.79736
571	Mucocutaneous Lymph Node Syndrome	Asthma	6.34107
572	Telangiectasia, Hereditary Hemorrhagic	Irritable Bowel Syndrome	3.55779
573	Telangiectasia, Hereditary Hemorrhagic	Pancreatitis, Chronic	1.67761
575	Telangiectasia, Hereditary Hemorrhagic	Cystitis, Interstitial	1.80218
576	Telangiectasia, Hereditary Hemorrhagic	Scleroderma, Systemic	4.19283
578	Thrombosis	Lymphedema	2.41451
579	Thrombosis	Asthma	2.63084
580	Thrombosis	Pulmonary Disease, Chronic Obstructive	2.39736
581	Thrombosis	Periodontitis	1.87143
582	Thrombosis	Fatty Liver	2.41526
584	Thrombosis	Sjogren's Syndrome	1.64133
585	Thrombosis	Arthritis	1.66485
586	Thrombosis	Spondylitis, Ankylosing	1.78324
587	Varicocele	Lymphedema	3.36134
588	Varicocele	Pulmonary Disease, Chronic Obstructive	7.39143
589	Varicocele	Lung Diseases	6.29905
590	Varicocele	Periodontitis	2.56109
593	Varicocele	Spondylitis, Ankylosing	1.7675
594	Lymphedema	Irritable Bowel Syndrome	19.8687
596	Lymphedema	Dermatitis, Atopic	5.60096
597	Lymphedema	Pemphigus	15.7952
599	Lymphedema	Heart Defects, Congenital	1.63503
600	Asthma	Crohn Disease	13.4996
603	Asthma	Hyperuricemia	4.14361
605	Pulmonary Disease, Chronic Obstructive	Lung Diseases	8.60329
606	Pulmonary Disease, Chronic Obstructive	Periodontitis	38.9631
607	Pulmonary Disease, Chronic Obstructive	Irritable Bowel Syndrome	7.13638
608	Pulmonary Disease, Chronic Obstructive	Pancreatitis, Chronic	2.38432
609	Pulmonary Disease, Chronic Obstructive	Pancreatitis, Acute Necrotizing	1.89277
618	Pulmonary Disease, Chronic Obstructive	Lupus Erythematosus, Systemic	8.9972
620	Pulmonary Disease, Chronic Obstructive	Fibromyalgia	4.99918
621	Pulmonary Disease, Chronic Obstructive	Tetralogy of Fallot	38.9765
622	Pulmonary Disease, Chronic Obstructive	Heart Defects, Congenital	4.99645
623	Pulmonary Disease, Chronic Obstructive	Osteopetrosis	5.37181
624	Pulmonary Disease, Chronic Obstructive	Down Syndrome	44.9664
625	Silicosis	Fatty Liver	118.415
626	Silicosis	Celiac Disease	15.5319
627	Silicosis	Glomerulonephritis, IGA	49.3541
628	Silicosis	Prostatic Diseases	2.57826
629	Silicosis	Arthritis, Psoriatic	9.65206
630	Silicosis	Arthritis, Rheumatoid	2.92308
631	Malignant neoplasm of other and unspecified testis	Other testicular hypofunction	44.5699
633	Malignant neoplasm of other and unspecified testis	Macroglobulinemia	19.7975
634	Malignant neoplasm of other and unspecified testis	Unspecified deficiency anemia	1.64938
635	Malignant neoplasm of other and unspecified testis	Aplastic anemia, unspecified	14.9433
636	Malignant neoplasm of other and unspecified testis	Thrombocytopenia, unspecified	2.21194
638	Malignant neoplasm of other and unspecified testis	Meningitis, unspecified	7.77394
640	Malignant neoplasm of other and unspecified testis	Unspecified disorders of nervous system	15.4541
641	Malignant neoplasm of other and unspecified testis	Acute infective polyneuritis	4.96715
643	Malignant neoplasm of other and unspecified testis	Macular degeneration (senile), unspecified	4.47063
644	Malignant neoplasm of other and unspecified testis	Pigmentary retinal dystrophy	23.4166
648	Malignant neoplasm of other and unspecified testis	Primary pulmonary hypertension	2.00154
657	Malignant neoplasm of other and unspecified testis	Thoracic aneurysm without mention of rupture	1.79343
659	Malignant neoplasm of other and unspecified testis	Other diseases of lung, not elsewhere classified	1.52495
661	Malignant neoplasm of other and unspecified testis	Other specified disorders of biliary tract	2.66972
662	Malignant neoplasm of other and unspecified testis	Unspecified disorder of prostate	71.7557
663	Malignant neoplasm of other and unspecified testis	Pemphigus	18.0607
664	Malignant neoplasm of other and unspecified testis	Arthropathy, unspecified	14.2565
669	Malignant neoplasm of brain, unspecified	Diabetes mellitus	7.91253
671	Malignant neoplasm of brain, unspecified	Other testicular hypofunction	3.52631
674	Malignant neoplasm of brain, unspecified	Unspecified immunity deficiency	8.56736
677	Malignant neoplasm of brain, unspecified	Other hemoglobinopathies	4.78394
679	Malignant neoplasm of brain, unspecified	Thrombocytopenia, unspecified	2.15007
680	Malignant neoplasm of brain, unspecified	Unspecified schizophrenia	7.2777
681	Malignant neoplasm of brain, unspecified	Other and unspecified alcohol dependence	6.74825
682	Malignant neoplasm of brain, unspecified	Tourette's disorder	15.6367
683	Malignant neoplasm of brain, unspecified	Posttraumatic stress disorder	4.81763
684	Malignant neoplasm of brain, unspecified	Depressive disorder, not elsewhere classified	2.11402
686	Malignant neoplasm of brain, unspecified	Meningitis, unspecified	9.84101
687	Malignant neoplasm of brain, unspecified	Unspecified causes of encephalitis, myelitis, and encephalomyelitis	7.52279
689	Malignant neoplasm of brain, unspecified	Parkinson's disease	3.26541
690	Malignant neoplasm of brain, unspecified	Amyotrophic lateral sclerosis	1.63955
691	Malignant neoplasm of brain, unspecified	Unspecified disorder of autonomic nervous system	2.03967
693	Malignant neoplasm of brain, unspecified	Demyelinating disease of central nervous system, unspecified	6.36376
694	Malignant neoplasm of brain, unspecified	Epilepsy, unspecified	36.2097
695	Malignant neoplasm of brain, unspecified	Unspecified condition of brain	16.858
696	Malignant neoplasm of brain, unspecified	Unspecified disorders of nervous system	6.11353
697	Malignant neoplasm of brain, unspecified	Peroneal muscular atrophy	2.93135
701	Malignant neoplasm of brain, unspecified	Degeneration of macula and posterior pole	80.4828
705	Malignant neoplasm of brain, unspecified	Unspecified otitis media	1.56555
708	Malignant neoplasm of brain, unspecified	Other forms of chronic ischemic heart disease	2.13283
717	Malignant neoplasm of brain, unspecified	Other generalized ischemic cerebrovascular disease	1.64036
721	Malignant neoplasm of brain, unspecified	Other venous embolism and thrombosis of unspecified site	8.03423
722	Malignant neoplasm of brain, unspecified	Scrotal varices	3.67798
724	Malignant neoplasm of brain, unspecified	Asthma, unspecified	3.86499
726	Malignant neoplasm of brain, unspecified	Other diseases of lung, not elsewhere classified	2.05108
727	Malignant neoplasm of brain, unspecified	Chronic periodontitis	4.04995
729	Malignant neoplasm of brain, unspecified	Regional enteritis of unspecified site	1.69321
735	Malignant neoplasm of brain, unspecified	Urinary calculus, unspecified	1.75075
736	Malignant neoplasm of brain, unspecified	Chronic interstitial cystitis	1.56755
737	Malignant neoplasm of brain, unspecified	Unspecified disorder of prostate	2.8386
742	Malignant neoplasm of brain, unspecified	Lichen planus	6.7817
747	Malignant neoplasm of brain, unspecified	Arthropathy, unspecified	4.51181
751	Malignant neoplasm of brain, unspecified	Other abnormal blood chemistry	1.96119
756	Leiomyoma of uterus, unspecified	Polycystic ovaries	31.3193
761	Leiomyoma of uterus, unspecified	Overweight, obesity and other hyperalimentation	5.66988
769	Leiomyoma of uterus, unspecified	Anxiety, dissociative and somatoform disorders	2.71779
779	Leiomyoma of uterus, unspecified	Spinocerebellar disease	109.618
780	Leiomyoma of uterus, unspecified	Other spinocerebellar diseases	2.50078
812	Leiomyoma of uterus, unspecified	Aortic aneurysm and dissection	9.1348
826	Leiomyoma of uterus, unspecified	Other chronic nonalcoholic liver disease	1.80015
833	Leiomyoma of uterus, unspecified	Chronic interstitial cystitis	1.69544
838	Leiomyoma of uterus, unspecified	Lichen planus	1.63
844	Leiomyoma of uterus, unspecified	Rheumatoid arthritis and other inflammatory polyarthropathies	2.02996
849	Leiomyoma of uterus, unspecified	Other disorders of bone and cartilage	1.61202
850	Leiomyoma of uterus, unspecified	Tetralogy of fallot	3.46161
852	Leiomyoma of uterus, unspecified	Other anomalies of upper limb, including shoulder girdle	1.78724
854	Leiomyoma of uterus, unspecified	Other hamartoses, not elsewhere classified	1.80193
856	Polycythemia vera	Congenital hypothyroidism	4.91281
860	Polycythemia vera	Polycystic ovaries	12.321
861	Polycythemia vera	Other testicular hypofunction	7.00202
863	Polycythemia vera	Macroglobulinemia	8.44205
864	Polycythemia vera	Unspecified immunity deficiency	3.40236
867	Polycythemia vera	Other hemoglobinopathies	25.7837
868	Polycythemia vera	Aplastic anemia, unspecified	2.93453
869	Polycythemia vera	Thrombocytopenia, unspecified	3.75159
870	Polycythemia vera	Major depressive disorder, recurrent episode	2.33803
872	Polycythemia vera	Anxiety, dissociative and somatoform disorders	6.41508
873	Polycythemia vera	Tourette's disorder	4.43557
874	Polycythemia vera	Depressive disorder, not elsewhere classified	1.56105
880	Polycythemia vera	Friedreich's ataxia	3.27521
881	Polycythemia vera	Other spinocerebellar diseases	2.95142
883	Polycythemia vera	Unspecified disorder of autonomic nervous system	1.50431
886	Polycythemia vera	Epilepsy, unspecified	2.93469
887	Polycythemia vera	Cataplexy and narcolepsy	2.39946
888	Polycythemia vera	Unspecified condition of brain	1.70786
890	Polycythemia vera	Acute infective polyneuritis	1.67218
894	Polycythemia vera	Myotonic disorders	4.46106
903	Polycythemia vera	Primary pulmonary hypertension	3.16243
904	Polycythemia vera	Hypertr obstr cardiomyop	2.18495
905	Polycythemia vera	Other primary cardiomyopathies	1.66689
909	Polycythemia vera	Cerebral artery occlusion, unspecified with cerebral infarction	1.88013
910	Polycythemia vera	Unspecified transient cerebral ischemia	1.87692
912	Polycythemia vera	Other generalized ischemic cerebrovascular disease	1.7244
916	Polycythemia vera	Hereditary hemorrhagic telangiectasia	4.09519
917	Polycythemia vera	Other venous embolism and thrombosis of unspecified site	5.42039
918	Polycythemia vera	Scrotal varices	2.08662
920	Polycythemia vera	Asthma, unspecified	1.64454
921	Polycythemia vera	Chronic airway obstruction, not elsewhere classified	1.97921
922	Polycythemia vera	Pneumoconiosis due to other silica or silicates	2.02821
923	Polycythemia vera	Other diseases of lung, not elsewhere classified	2.00214
928	Polycythemia vera	Other chronic nonalcoholic liver disease	6.40439
932	Polycythemia vera	Celiac disease	1.64315
933	Polycythemia vera	Nephritis and nephropathy, not specified as acute or chronic, with unspecified pathological lesion in kidney	2.1549
934	Polycythemia vera	Urinary calculus, unspecified	2.48312
940	Polycythemia vera	Other psoriasis	1.65799
947	Polycythemia vera	Osteoarthrosis and allied disorders	1.6239
950	Polycythemia vera	Myalgia and myositis, unspecified	1.55285
951	Polycythemia vera	Other disorders of bone and cartilage	3.80502
952	Polycythemia vera	Unspecified congenital anomaly of heart	1.75418
953	Polycythemia vera	Polycystic kidney, unspecified type	3.87704
954	Polycythemia vera	Osteopetrosis	3.2478
955	Polycythemia vera	Down's syndrome	2.82778
956	Polycythemia vera	Other hamartoses, not elsewhere classified	3.18996
957	Polycythemia vera	Other abnormal blood chemistry	2.05719
958	Thyrotoxicosis with or without goiter	Unspecified essential hypertension	3.13183
959	Congenital hypothyroidism	Other testicular hypofunction	212.694
962	Congenital hypothyroidism	Thrombocytopenia, unspecified	2.26194
963	Congenital hypothyroidism	Bipolar disorder, unspecified	8.28985
965	Congenital hypothyroidism	Unspecified intellectual disabilities	194.119
967	Congenital hypothyroidism	Unspecified disorders of nervous system	36.8746
968	Congenital hypothyroidism	Acute infective polyneuritis	11.852
969	Congenital hypothyroidism	Polyneuropathy in diabetes	1.73542
970	Congenital hypothyroidism	Unspecified glaucoma	2.29609
971	Congenital hypothyroidism	Unspecified cataract	4.84323
978	Congenital hypothyroidism	Cerebral artery occlusion, unspecified with cerebral infarction	1.9037
980	Congenital hypothyroidism	Cerebral atherosclerosis	2.3417
981	Congenital hypothyroidism	Generalized and unspecified atherosclerosis	1.64478
982	Congenital hypothyroidism	Other lymphedema	7.37888
983	Congenital hypothyroidism	Asthma, unspecified	58.2807
986	Congenital hypothyroidism	Atrophic gastritis	4.58424
987	Congenital hypothyroidism	Urinary calculus, unspecified	26.3997
988	Congenital hypothyroidism	Pemphigus	43.0942
990	Congenital hypothyroidism	Down's syndrome	450.959
994	Other and unspecified chronic thyroiditis	Thalassemias	3.81096
1000	Other and unspecified chronic thyroiditis	Unspecified condition of brain	2.62477
1002	Other and unspecified chronic thyroiditis	Myasthenia gravis	2.38163
1003	Other and unspecified chronic thyroiditis	Hereditary progressive muscular dystrophy	5.40533
1005	Other and unspecified chronic thyroiditis	Pigmentary retinal dystrophy	8.07689
1011	Other and unspecified chronic thyroiditis	Hypertr obstr cardiomyop	2.01479
1024	Other and unspecified chronic thyroiditis	Irritable bowel syndrome	1.75234
1027	Other and unspecified chronic thyroiditis	Chronic interstitial cystitis	4.55588
1029	Other and unspecified chronic thyroiditis	Sicca syndrome	6.92372
1030	Other and unspecified chronic thyroiditis	Dermatomyositis	8.09333
1034	Diabetes mellitus	Hyperaldosteronism	3.34782
1036	Diabetes mellitus	Disorders of mineral metabolism	349.104
1037	Diabetes mellitus	Unspecified disorder of metabolism	6.1306
1038	Diabetes mellitus	Overweight, obesity and other hyperalimentation	650.055
1039	Diabetes mellitus	Unspecified deficiency anemia	2.77195
1040	Diabetes mellitus	Thalassemias	2.67655
1041	Diabetes mellitus	Aplastic anemia, unspecified	3.39375
1042	Diabetes mellitus	Thrombocytopenia, unspecified	2.35387
1043	Diabetes mellitus	Unspecified schizophrenia	33.4248
1044	Diabetes mellitus	Major depressive disorder, recurrent episode	75.7092
1045	Diabetes mellitus	Bipolar disorder, unspecified	4.41859
1046	Diabetes mellitus	Autistic disorder	405.411
1047	Diabetes mellitus	Anxiety, dissociative and somatoform disorders	363.529
1048	Diabetes mellitus	Other and unspecified alcohol dependence	30.9932
1049	Diabetes mellitus	Depressive disorder, not elsewhere classified	3.80149
1050	Diabetes mellitus	Unspecified intellectual disabilities	4.29128
1052	Diabetes mellitus	Unspecified causes of encephalitis, myelitis, and encephalomyelitis	2.1594
1053	Diabetes mellitus	Other cerebral degenerations	280.669
1054	Diabetes mellitus	Alzheimer's disease	3.61819
1055	Diabetes mellitus	Parkinson's disease	209.962
1056	Diabetes mellitus	Amyotrophic lateral sclerosis	2.51003
1057	Diabetes mellitus	Unspecified disorder of autonomic nervous system	1.87354
1059	Diabetes mellitus	Epilepsy, unspecified	59.3938
1060	Diabetes mellitus	Unspecified condition of brain	6.91294
1061	Diabetes mellitus	Unspecified disorders of nervous system	2.8078
1062	Diabetes mellitus	Acute infective polyneuritis	1.80493
1063	Diabetes mellitus	Polyneuropathy in diabetes	10.1089
1065	Diabetes mellitus	Hereditary progressive muscular dystrophy	2.84724
1066	Diabetes mellitus	Diabetic retinopathy	523.655
1067	Diabetes mellitus	Degeneration of macula and posterior pole	184.82
1068	Diabetes mellitus	Macular degeneration (senile), unspecified	1.62451
1069	Diabetes mellitus	Pigmentary retinal dystrophy	4.25448
1070	Diabetes mellitus	Unspecified glaucoma	2.20291
1071	Diabetes mellitus	Unspecified cataract	2.5815
1074	Diabetes mellitus	Unspecified	111.713
1076	Diabetes mellitus	Other forms of chronic ischemic heart disease	391.823
1077	Diabetes mellitus	Primary pulmonary hypertension	1.74554
1078	Diabetes mellitus	Chronic pulmonary heart disease	349.104
1081	Diabetes mellitus	Atrial fibrillation	1.83268
1082	Diabetes mellitus	Cardiovascular disease, unspecified	2.07779
1084	Diabetes mellitus	Cerebral artery occlusion, unspecified with cerebral infarction	2.75417
1085	Diabetes mellitus	Unspecified transient cerebral ischemia	1.89186
1086	Diabetes mellitus	Cerebral atherosclerosis	3.74446
1087	Diabetes mellitus	Other generalized ischemic cerebrovascular disease	3.98849
1088	Diabetes mellitus	Generalized and unspecified atherosclerosis	1.95376
1089	Diabetes mellitus	Aortic aneurysm and dissection	174.552
1091	Diabetes mellitus	Aortic aneurysm of unspecified site without mention of rupture	5.52914
1092	Diabetes mellitus	Other venous embolism and thrombosis of unspecified site	3.49048
1093	Diabetes mellitus	Other lymphedema	2.24745
1094	Diabetes mellitus	Asthma, unspecified	48.8153
1096	Diabetes mellitus	Pneumoconiosis due to other silica or silicates	2.3456
1097	Diabetes mellitus	Other diseases of lung, not elsewhere classified	1.59311
1098	Diabetes mellitus	Oral submucosal fibrosis, including of tongue	68.3029
1099	Diabetes mellitus	Atrophic gastritis	1.74532
1106	Diabetes mellitus	Nephritis and nephropathy, not specified as acute or chronic, with unspecified pathological lesion in kidney	2.49211
1107	Diabetes mellitus	Urinary calculus, unspecified	8.04077
1108	Diabetes mellitus	Chronic interstitial cystitis	3.59969
1109	Diabetes mellitus	Other atopic dermatitis and related conditions	2.73211
1110	Diabetes mellitus	Pemphigus	13.1256
1112	Diabetes mellitus	Other psoriasis	3.09741
1114	Diabetes mellitus	Systemic sclerosis	1.64048
1116	Diabetes mellitus	Dermatomyositis	4.26314
1118	Diabetes mellitus	Rheumatoid arthritis and other inflammatory polyarthropathies	310.314
1119	Diabetes mellitus	Osteoarthrosis and allied disorders	144.608
1120	Diabetes mellitus	Arthropathy, unspecified	67.3456
1122	Diabetes mellitus	Ankylosing spondylitis and other inflammatory spondylopathies	2513.55
1123	Diabetes mellitus	Myalgia and myositis, unspecified	1.6048
1124	Diabetes mellitus	Other disorders of bone and cartilage	184.82
1125	Diabetes mellitus	Other and unspecified disorders of bone and cartilage	99.7439
1126	Diabetes mellitus	Hirschsprung's disease and other congenital functional disorders of colon	52.3655
1127	Diabetes mellitus	Polycystic kidney, unspecified type	1.65191
1128	Diabetes mellitus	Other abnormal blood chemistry	2.59203
1130	Hyperaldosteronism	Macroglobulinemia	3.97638
1131	Hyperaldosteronism	Unspecified deficiency anemia	1.98769
1132	Hyperaldosteronism	Thalassemias	3.69861
1133	Hyperaldosteronism	Aplastic anemia, unspecified	5.25244
1136	Hyperaldosteronism	Tourette's disorder	39.6956
1137	Hyperaldosteronism	Depressive disorder, not elsewhere classified	2.30002
1139	Hyperaldosteronism	Meningitis, unspecified	3.12283
1141	Hyperaldosteronism	Parkinson's disease	8.28966
1142	Hyperaldosteronism	Unspecified disorder of autonomic nervous system	8.28471
1143	Hyperaldosteronism	Multiple sclerosis	1.74893
1144	Hyperaldosteronism	Unspecified condition of brain	1.52843
1145	Hyperaldosteronism	Peroneal muscular atrophy	7.4416
1146	Hyperaldosteronism	Acute infective polyneuritis	2.99299
1147	Hyperaldosteronism	Polyneuropathy in diabetes	4.30943
1148	Hyperaldosteronism	Myasthenia gravis	2.08028
1149	Hyperaldosteronism	Hereditary progressive muscular dystrophy	3.14759
1152	Hyperaldosteronism	Unspecified cataract	1.76665
1153	Hyperaldosteronism	Unspecified otitis media	2.20798
1154	Hyperaldosteronism	Unspecified essential hypertension	1.77699
1156	Hyperaldosteronism	Other forms of chronic ischemic heart disease	5.41445
1157	Hyperaldosteronism	Primary pulmonary hypertension	1.76886
1158	Hyperaldosteronism	Hypertr obstr cardiomyop	1.56432
1159	Hyperaldosteronism	Other primary cardiomyopathies	2.16984
1161	Hyperaldosteronism	Cardiovascular disease, unspecified	1.55543
1162	Hyperaldosteronism	Heart disease, unspecified	1.5465
1165	Hyperaldosteronism	Cerebral atherosclerosis	1.57694
1168	Hyperaldosteronism	Thoracic aneurysm without mention of rupture	1.80107
1169	Hyperaldosteronism	Aortic aneurysm of unspecified site without mention of rupture	4.07493
1173	Hyperaldosteronism	Pneumoconiosis due to other silica or silicates	2.59303
1175	Hyperaldosteronism	Chronic periodontitis	3.4271
1176	Hyperaldosteronism	Atrophic gastritis	3.08709
1177	Hyperaldosteronism	Regional enteritis of unspecified site	3.82082
1178	Hyperaldosteronism	Irritable bowel syndrome	1.63265
1179	Hyperaldosteronism	Alcoholic fatty liver	4.88519
1180	Hyperaldosteronism	Other chronic nonalcoholic liver disease	2.75555
1182	Hyperaldosteronism	Chronic pancreatitis	2.96208
1183	Hyperaldosteronism	Other specified diseases of pancreas	2.23439
1184	Hyperaldosteronism	Celiac disease	2.94104
1185	Hyperaldosteronism	Nephritis and nephropathy, not specified as acute or chronic, with unspecified pathological lesion in kidney	11.02
1186	Hyperaldosteronism	Other atopic dermatitis and related conditions	6.04064
1188	Hyperaldosteronism	Lichen planus	8.6081
1189	Hyperaldosteronism	Systemic lupus erythematosus	1.58601
1190	Hyperaldosteronism	Systemic sclerosis	3.62706
1191	Hyperaldosteronism	Dermatomyositis	4.71284
1193	Hyperaldosteronism	Arthropathy, unspecified	5.7269
1196	Hyperaldosteronism	Polycystic kidney, unspecified type	7.30466
1197	Hyperaldosteronism	Other abnormal blood chemistry	2.47146
1199	Polycystic ovaries	Unspecified disorder of metabolism	201.921
1201	Polycystic ovaries	Polyneuropathy in diabetes	2.17617
1207	Polycystic ovaries	Cerebral atherosclerosis	1.95761
1208	Polycystic ovaries	Thoracic aneurysm without mention of rupture	10.7321
1210	Polycystic ovaries	Atrophic gastritis	11.497
1211	Polycystic ovaries	Irritable bowel syndrome	3.04017
1212	Polycystic ovaries	Chronic pancreatitis	9.80568
1213	Polycystic ovaries	Rheumatoid arthritis	2.35317
1214	Polycystic ovaries	Myalgia and myositis, unspecified	8.80942
1215	Polycystic ovaries	Polycystic kidney, unspecified type	108.816
1216	Other testicular hypofunction	Other and unspecified hyperlipidemia	1.50433
1217	Other testicular hypofunction	Macroglobulinemia	4.80906
1218	Other testicular hypofunction	Unspecified disorder of metabolism	16.393
1219	Other testicular hypofunction	Unspecified deficiency anemia	1.80295
1220	Other testicular hypofunction	Thalassemias	5.36775
1221	Other testicular hypofunction	Aplastic anemia, unspecified	3.62991
1222	Other testicular hypofunction	Thrombocytopenia, unspecified	1.68868
1223	Other testicular hypofunction	Bipolar disorder, unspecified	5.06364
1224	Other testicular hypofunction	Other and unspecified alcohol dependence	20.7187
1226	Other testicular hypofunction	Unspecified intellectual disabilities	8.92481
1227	Other testicular hypofunction	Meningitis, unspecified	3.77677
1228	Other testicular hypofunction	Unspecified causes of encephalitis, myelitis, and encephalomyelitis	5.77418
1230	Other testicular hypofunction	Huntington's chorea	13.1478
1231	Other testicular hypofunction	Friedreich's ataxia	70.8981
1232	Other testicular hypofunction	Unspecified disorder of autonomic nervous system	5.0098
1234	Other testicular hypofunction	Unspecified condition of brain	7.394
1235	Other testicular hypofunction	Peroneal muscular atrophy	8.99992
1236	Other testicular hypofunction	Acute infective polyneuritis	2.41316
1237	Other testicular hypofunction	Polyneuropathy in diabetes	6.71358
1238	Other testicular hypofunction	Macular degeneration (senile), unspecified	2.17194
1239	Other testicular hypofunction	Unspecified glaucoma	1.87001
1240	Other testicular hypofunction	Unspecified cataract	1.64354
1245	Other testicular hypofunction	Hypertr obstr cardiomyop	1.89189
1246	Other testicular hypofunction	Other primary cardiomyopathies	1.58546
1250	Other testicular hypofunction	Cerebral artery occlusion, unspecified with cerebral infarction	1.55044
1256	Other testicular hypofunction	Aortic aneurysm of unspecified site without mention of rupture	2.46412
1257	Other testicular hypofunction	Other venous embolism and thrombosis of unspecified site	2.6667
1259	Other testicular hypofunction	Other diseases of lung, not elsewhere classified	2.77822
1260	Other testicular hypofunction	Atrophic gastritis	1.86678
1263	Other testicular hypofunction	Alcoholic fatty liver	11.8164
1265	Other testicular hypofunction	Chronic pancreatitis	3.18432
1266	Other testicular hypofunction	Other specified diseases of pancreas	3.60306
1267	Other testicular hypofunction	Celiac disease	14.2277
1268	Other testicular hypofunction	Nephritis and nephropathy, not specified as acute or chronic, with unspecified pathological lesion in kidney	3.33192
1269	Other testicular hypofunction	Unspecified disorder of prostate	17.4304
1270	Other testicular hypofunction	Other atopic dermatitis and related conditions	7.30559
1271	Other testicular hypofunction	Other psoriasis	4.14119
1273	Other testicular hypofunction	Ankylosing spondylitis	5.27148
1274	Other testicular hypofunction	Polycystic kidney, unspecified type	4.41716
1275	Other testicular hypofunction	Other abnormal blood chemistry	1.55948
1276	Multiple endocrine neoplasia [MEN] type I	Unspecified essential hypertension	3.13183
1277	Multiple endocrine neoplasia [MEN] type I	Chronic airway obstruction, not elsewhere classified	6.93943
1278	Other and unspecified hyperlipidemia	Lipidoses	4.30502
1280	Other and unspecified hyperlipidemia	Disorders of mineral metabolism	6.48534
1282	Other and unspecified hyperlipidemia	Overweight, obesity and other hyperalimentation	3.01904
1294	Other and unspecified hyperlipidemia	Posttraumatic stress disorder	1.59279
1315	Other and unspecified hyperlipidemia	Polyneuropathy in diabetes	2.20997
1319	Other and unspecified hyperlipidemia	Diabetic retinopathy	4.86401
1320	Other and unspecified hyperlipidemia	Degeneration of macula and posterior pole	1.71671
1327	Other and unspecified hyperlipidemia	Unspecified essential hypertension	1.74258
1329	Other and unspecified hyperlipidemia	Intermediate coronary syndrome	3.17889
1332	Other and unspecified hyperlipidemia	Chronic pulmonary heart disease	3.24267
1333	Other and unspecified hyperlipidemia	Cardiomyopathy	3.43342
1337	Other and unspecified hyperlipidemia	Cardiovascular disease, unspecified	1.79715
1338	Other and unspecified hyperlipidemia	Heart disease, unspecified	1.78373
1339	Other and unspecified hyperlipidemia	Cerebral artery occlusion, unspecified with cerebral infarction	1.50262
1340	Other and unspecified hyperlipidemia	Unspecified transient cerebral ischemia	1.64103
1343	Other and unspecified hyperlipidemia	Generalized and unspecified atherosclerosis	1.8806
1344	Other and unspecified hyperlipidemia	Aortic aneurysm and dissection	1.62134
1359	Other and unspecified hyperlipidemia	Irritable bowel syndrome	1.78933
1361	Other and unspecified hyperlipidemia	Other chronic nonalcoholic liver disease	2.20877
1363	Other and unspecified hyperlipidemia	Chronic pancreatitis	1.50711
1366	Other and unspecified hyperlipidemia	Nephritis and nephropathy, not specified as acute or chronic, with unspecified pathological lesion in kidney	1.5625
1370	Other and unspecified hyperlipidemia	Mild or unspecified pre-eclampsia	58.3681
1374	Other and unspecified hyperlipidemia	Other psoriasis	1.54641
1375	Other and unspecified hyperlipidemia	Lichen planus	2.31447
1385	Other and unspecified hyperlipidemia	Myalgia and myositis, unspecified	2.19371
1387	Other and unspecified hyperlipidemia	Other and unspecified disorders of bone and cartilage	1.85295
1396	Other and unspecified hyperlipidemia	Other abnormal blood chemistry	2.25263
1397	Lipidoses	Unspecified immunity deficiency	14.0046
1399	Lipidoses	Thalassemias	2.38158
1400	Lipidoses	Other hemoglobinopathies	39.1003
1401	Lipidoses	Aplastic anemia, unspecified	4.83158
1402	Lipidoses	Thrombocytopenia, unspecified	7.76484
1403	Lipidoses	Bipolar disorder, unspecified	2.24665
1405	Lipidoses	Unspecified intellectual disabilities	3.39409
1406	Lipidoses	Unspecified causes of encephalitis, myelitis, and encephalomyelitis	7.6857
1408	Lipidoses	Unspecified disorder of autonomic nervous system	3.33414
1409	Lipidoses	Multiple sclerosis	2.81538
1410	Lipidoses	Cataplexy and narcolepsy	8.64196
1411	Lipidoses	Polyneuropathy in diabetes	3.05708
1412	Lipidoses	Myasthenia gravis	2.23252
1414	Lipidoses	Pigmentary retinal dystrophy	15.1424
1415	Lipidoses	Unspecified glaucoma	1.74235
1416	Lipidoses	Unspecified cataract	2.18762
1417	Lipidoses	Unspecified otitis media	2.84348
1419	Lipidoses	Intermediate coronary syndrome	2.00478
1420	Lipidoses	Primary pulmonary hypertension	2.07089
1428	Lipidoses	Cerebral atherosclerosis	2.11543
1429	Lipidoses	Other generalized ischemic cerebrovascular disease	1.5773
1430	Lipidoses	Generalized and unspecified atherosclerosis	1.78302
1432	Lipidoses	Aortic aneurysm of unspecified site without mention of rupture	6.55973
1433	Lipidoses	Other venous embolism and thrombosis of unspecified site	3.5495
1434	Lipidoses	Other lymphedema	5.9993
1437	Lipidoses	Regional enteritis of unspecified site	1.53767
1438	Lipidoses	Irritable bowel syndrome	2.29968
1439	Lipidoses	Other chronic nonalcoholic liver disease	1.77433
1440	Lipidoses	Other specified disorders of biliary tract	2.58959
1441	Lipidoses	Chronic pancreatitis	4.23848
1442	Lipidoses	Other psoriasis	1.83737
1443	Lipidoses	Systemic lupus erythematosus	3.06375
1444	Lipidoses	Systemic sclerosis	5.83876
1446	Lipidoses	Ankylosing spondylitis	3.5083
1447	Lipidoses	Myalgia and myositis, unspecified	3.80785
1448	Lipidoses	Polycystic kidney, unspecified type	5.87944
1449	Lipidoses	Other abnormal blood chemistry	1.61446
1450	Macroglobulinemia	Unspecified immunity deficiency	32.7149
1451	Macroglobulinemia	Unspecified deficiency anemia	4.36019
1452	Macroglobulinemia	Thalassemias	1.98692
1453	Macroglobulinemia	Other hemoglobinopathies	6.52418
1454	Macroglobulinemia	Aplastic anemia, unspecified	10.8835
1455	Macroglobulinemia	Thrombocytopenia, unspecified	9.71716
1459	Macroglobulinemia	Meningitis, unspecified	4.19401
1462	Macroglobulinemia	Amyotrophic lateral sclerosis	2.98129
1463	Macroglobulinemia	Unspecified disorder of autonomic nervous system	3.89428
1465	Macroglobulinemia	Demyelinating disease of central nervous system, unspecified	2.89289
1467	Macroglobulinemia	Unspecified disorders of nervous system	3.33497
1468	Macroglobulinemia	Acute infective polyneuritis	4.28761
1471	Macroglobulinemia	Hereditary progressive muscular dystrophy	1.69091
1472	Macroglobulinemia	Myotonic disorders	10.7237
1473	Macroglobulinemia	Macular degeneration (senile), unspecified	2.0903
1476	Macroglobulinemia	Unspecified otitis media	1.66059
1479	Macroglobulinemia	Other forms of chronic ischemic heart disease	5.81735
1481	Macroglobulinemia	Hypertr obstr cardiomyop	2.1009
1492	Macroglobulinemia	Aortic aneurysm of unspecified site without mention of rupture	2.18908
1493	Macroglobulinemia	Hereditary hemorrhagic telangiectasia	3.57969
1497	Macroglobulinemia	Other diseases of lung, not elsewhere classified	1.64541
1498	Macroglobulinemia	Chronic periodontitis	1.84106
1499	Macroglobulinemia	Atrophic gastritis	2.07301
1502	Macroglobulinemia	Other chronic nonalcoholic liver disease	2.9606
1506	Macroglobulinemia	Celiac disease	1.57995
1507	Macroglobulinemia	Nephritis and nephropathy, not specified as acute or chronic, with unspecified pathological lesion in kidney	3.70001
1509	Macroglobulinemia	Chronic interstitial cystitis	2.85036
1511	Macroglobulinemia	Systemic lupus erythematosus	3.40806
1512	Macroglobulinemia	Systemic sclerosis	1.94848
1513	Macroglobulinemia	Sicca syndrome	11.9124
1514	Macroglobulinemia	Dermatomyositis	2.53177
1516	Macroglobulinemia	Ankylosing spondylitis	1.75616
1517	Macroglobulinemia	Myalgia and myositis, unspecified	2.06494
1518	Macroglobulinemia	Other disorders of bone and cartilage	9.14664
1520	Macroglobulinemia	Osteopetrosis	15.6144
1521	Macroglobulinemia	Other abnormal blood chemistry	1.55859
1522	Disorders of mineral metabolism	Depressive disorder, not elsewhere classified	2.961
1523	Disorders of mineral metabolism	Other cerebral degenerations	1797.49
1524	Disorders of mineral metabolism	Alzheimer's disease	6.31965
1525	Disorders of mineral metabolism	Polyneuropathy in diabetes	7.61658
1529	Disorders of mineral metabolism	Chronic airway obstruction, not elsewhere classified	1.92762
1530	Disorders of mineral metabolism	Irritable bowel syndrome	10.6406
1531	Cystic fibrosis Fibrocystic disease of the pancreas	Alzheimer's disease	14.2192
1532	Cystic fibrosis Fibrocystic disease of the pancreas	Intermediate coronary syndrome	2.86468
1533	Cystic fibrosis Fibrocystic disease of the pancreas	Hypertr obstr cardiomyop	183.514
1534	Cystic fibrosis Fibrocystic disease of the pancreas	Cerebral atherosclerosis	61.6648
1535	Cystic fibrosis Fibrocystic disease of the pancreas	Chronic airway obstruction, not elsewhere classified	3.46971
1536	Cystic fibrosis Fibrocystic disease of the pancreas	Rheumatoid arthritis	18.5312
1537	Other and unspecified disorders of metabolism	Alzheimer's disease	18.959
1539	Other and unspecified disorders of metabolism	Atrial fibrillation	2.40532
1540	Other and unspecified disorders of metabolism	Chronic airway obstruction, not elsewhere classified	2.31314
1541	Unspecified disorder of metabolism	Unspecified immunity deficiency	7.96556
1542	Unspecified disorder of metabolism	Unspecified deficiency anemia	2.88159
1545	Unspecified disorder of metabolism	Thrombocytopenia, unspecified	2.09202
1546	Unspecified disorder of metabolism	Unspecified schizophrenia	33.8324
1547	Unspecified disorder of metabolism	Bipolar disorder, unspecified	3.83355
1548	Unspecified disorder of metabolism	Depressive disorder, not elsewhere classified	2.39191
1549	Unspecified disorder of metabolism	Unspecified intellectual disabilities	2.89574
1550	Unspecified disorder of metabolism	Meningitis, unspecified	5.71859
1551	Unspecified disorder of metabolism	Unspecified causes of encephalitis, myelitis, and encephalomyelitis	4.37148
1552	Unspecified disorder of metabolism	Alzheimer's disease	2.77448
1553	Unspecified disorder of metabolism	Unspecified disorder of autonomic nervous system	3.79278
1554	Unspecified disorder of metabolism	Multiple sclerosis	1.60133
1555	Unspecified disorder of metabolism	Demyelinating disease of central nervous system, unspecified	19.7225
1556	Unspecified disorder of metabolism	Unspecified condition of brain	5.5978
1557	Unspecified disorder of metabolism	Unspecified disorders of nervous system	17.0523
1558	Unspecified disorder of metabolism	Acute infective polyneuritis	1.82694
1559	Unspecified disorder of metabolism	Polyneuropathy in diabetes	2.54134
1560	Unspecified disorder of metabolism	Myasthenia gravis	3.80944
1565	Unspecified disorder of metabolism	Primary pulmonary hypertension	2.65024
1567	Unspecified disorder of metabolism	Other primary cardiomyopathies	2.44201
1569	Unspecified disorder of metabolism	Cardiovascular disease, unspecified	1.55664
1570	Unspecified disorder of metabolism	Heart disease, unspecified	4.63415
1572	Unspecified disorder of metabolism	Unspecified transient cerebral ischemia	1.93
1573	Unspecified disorder of metabolism	Cerebral atherosclerosis	2.40643
1574	Unspecified disorder of metabolism	Other generalized ischemic cerebrovascular disease	4.4857
1575	Unspecified disorder of metabolism	Generalized and unspecified atherosclerosis	2.28183
1576	Unspecified disorder of metabolism	Aortic aneurysm of unspecified site without mention of rupture	1.86552
1577	Unspecified disorder of metabolism	Other venous embolism and thrombosis of unspecified site	2.01888
1578	Unspecified disorder of metabolism	Other lymphedema	4.54971
1581	Unspecified disorder of metabolism	Atrophic gastritis	2.11993
1582	Unspecified disorder of metabolism	Regional enteritis of unspecified site	1.74919
1583	Unspecified disorder of metabolism	Irritable bowel syndrome	2.42917
1584	Unspecified disorder of metabolism	Other chronic nonalcoholic liver disease	2.0184
1585	Unspecified disorder of metabolism	Other specified disorders of biliary tract	2.94581
1586	Unspecified disorder of metabolism	Chronic pancreatitis	4.21884
1588	Unspecified disorder of metabolism	Celiac disease	5.38569
1589	Unspecified disorder of metabolism	Nephritis and nephropathy, not specified as acute or chronic, with unspecified pathological lesion in kidney	5.04501
1590	Unspecified disorder of metabolism	Chronic interstitial cystitis	2.42906
1591	Unspecified disorder of metabolism	Psoriatic arthropathy	2.80507
1592	Unspecified disorder of metabolism	Other psoriasis	3.65771
1593	Unspecified disorder of metabolism	Systemic lupus erythematosus	2.90434
1595	Unspecified disorder of metabolism	Ankylosing spondylitis	1.99545
1596	Unspecified disorder of metabolism	Myalgia and myositis, unspecified	1.62437
1597	Unspecified disorder of metabolism	Other disorders of bone and cartilage	31.1789
1598	Unspecified disorder of metabolism	Other and unspecified disorders of bone and cartilage	201.921
1599	Unspecified disorder of metabolism	Unspecified congenital anomaly of heart	14.374
1600	Unspecified disorder of metabolism	Polycystic kidney, unspecified type	13.3764
1601	Unspecified disorder of metabolism	Other abnormal blood chemistry	2.16451
1602	Obesity, unspecified	Macular degeneration (senile), unspecified	22.4723
1603	Obesity, unspecified	Unspecified glaucoma	2.90225
1604	Obesity, unspecified	Unspecified essential hypertension	1.8791
1606	Obesity, unspecified	Other primary cardiomyopathies	1.69699
1609	Obesity, unspecified	Other lymphedema	46.6345
1611	Obesity, unspecified	Other diseases of lung, not elsewhere classified	5.74906
1612	Obesity, unspecified	Rheumatoid arthritis	2.965
1613	Overweight, obesity and other hyperalimentation	Unspecified deficiency anemia	5.36048
1614	Overweight, obesity and other hyperalimentation	Aplastic anemia, unspecified	24.2829
1615	Overweight, obesity and other hyperalimentation	Thrombocytopenia, unspecified	2.05395
1616	Overweight, obesity and other hyperalimentation	Depressive disorder, not elsewhere classified	1.83786
1617	Overweight, obesity and other hyperalimentation	Other cerebral degenerations	557.843
1618	Overweight, obesity and other hyperalimentation	Multiple sclerosis	28.2994
1619	Overweight, obesity and other hyperalimentation	Polyneuropathy in diabetes	2.36377
1623	Overweight, obesity and other hyperalimentation	Other forms of chronic ischemic heart disease	175.223
1624	Overweight, obesity and other hyperalimentation	Primary pulmonary hypertension	2.60201
1625	Overweight, obesity and other hyperalimentation	Chronic pulmonary heart disease	6244.74
1629	Overweight, obesity and other hyperalimentation	Heart disease, unspecified	4.54981
1630	Overweight, obesity and other hyperalimentation	Cerebral artery occlusion, unspecified with cerebral infarction	5.18594
1631	Overweight, obesity and other hyperalimentation	Unspecified transient cerebral ischemia	1.59881
1633	Overweight, obesity and other hyperalimentation	Other lymphedema	20.1011
1634	Overweight, obesity and other hyperalimentation	Asthma, unspecified	317.529
1636	Overweight, obesity and other hyperalimentation	Osteoarthrosis and allied disorders	470.315
1637	Overweight, obesity and other hyperalimentation	Arthropathy, unspecified	185.334
1639	Digeorge's syndrome	Unspecified deficiency anemia	25.909
1641	Digeorge's syndrome	Atrial fibrillation	2.40532
1642	Digeorge's syndrome	Celiac disease	920.055
1643	Unspecified immunity deficiency	Unspecified deficiency anemia	4.18568
1645	Unspecified immunity deficiency	Aplastic anemia, unspecified	13.2286
1646	Unspecified immunity deficiency	Thrombocytopenia, unspecified	9.92119
1647	Unspecified immunity deficiency	Bipolar disorder, unspecified	1.64032
1648	Unspecified immunity deficiency	Depressive disorder, not elsewhere classified	1.90231
1649	Unspecified immunity deficiency	Meningitis, unspecified	9.17588
1650	Unspecified immunity deficiency	Unspecified causes of encephalitis, myelitis, and encephalomyelitis	11.2229
1652	Unspecified immunity deficiency	Unspecified disorder of autonomic nervous system	2.43432
1653	Unspecified immunity deficiency	Multiple sclerosis	1.54167
1654	Unspecified immunity deficiency	Demyelinating disease of central nervous system, unspecified	6.32922
1655	Unspecified immunity deficiency	Cataplexy and narcolepsy	3.15483
1656	Unspecified immunity deficiency	Unspecified condition of brain	1.79641
1657	Unspecified immunity deficiency	Acute infective polyneuritis	3.51775
1659	Unspecified immunity deficiency	Myasthenia gravis	11.41
1660	Unspecified immunity deficiency	Macular degeneration (senile), unspecified	1.75895
1663	Unspecified immunity deficiency	Unspecified otitis media	4.15216
1671	Unspecified immunity deficiency	Heart disease, unspecified	2.64385
1678	Unspecified immunity deficiency	Aortic aneurysm of unspecified site without mention of rupture	2.39469
1679	Unspecified immunity deficiency	Acute febrile mucocutaneous lymph node syndrome [MCLS]	263.377
1680	Unspecified immunity deficiency	Other venous embolism and thrombosis of unspecified site	2.59156
1681	Unspecified immunity deficiency	Other lymphedema	5.11023
1682	Unspecified immunity deficiency	Chronic airway obstruction, not elsewhere classified	1.72508
1683	Unspecified immunity deficiency	Other diseases of lung, not elsewhere classified	3.50992
1685	Unspecified immunity deficiency	Regional enteritis of unspecified site	2.8067
1687	Unspecified immunity deficiency	Other chronic nonalcoholic liver disease	4.53414
1689	Unspecified immunity deficiency	Chronic pancreatitis	2.32094
1690	Unspecified immunity deficiency	Other specified diseases of pancreas	3.50153
1691	Unspecified immunity deficiency	Celiac disease	3.45669
1692	Unspecified immunity deficiency	Nephritis and nephropathy, not specified as acute or chronic, with unspecified pathological lesion in kidney	16.1902
1693	Unspecified immunity deficiency	Chronic interstitial cystitis	1.55904
1694	Unspecified immunity deficiency	Other atopic dermatitis and related conditions	3.54987
1695	Unspecified immunity deficiency	Pemphigus	42.6355
1696	Unspecified immunity deficiency	Psoriatic arthropathy	7.2015
1697	Unspecified immunity deficiency	Other psoriasis	2.683
1698	Unspecified immunity deficiency	Systemic lupus erythematosus	15.2855
1699	Unspecified immunity deficiency	Systemic sclerosis	6.39449
1700	Unspecified immunity deficiency	Sicca syndrome	8.29264
1701	Unspecified immunity deficiency	Dermatomyositis	16.6174
1702	Unspecified immunity deficiency	Rheumatoid arthritis	12.8106
1703	Unspecified immunity deficiency	Arthropathy, unspecified	3.3655
1704	Unspecified immunity deficiency	Ankylosing spondylitis	8.96516
1705	Unspecified immunity deficiency	Myalgia and myositis, unspecified	3.47523
1706	Unspecified immunity deficiency	Polycystic kidney, unspecified type	2.14634
1707	Unspecified immunity deficiency	Other abnormal blood chemistry	2.14701
1708	Unspecified deficiency anemia	Thalassemias	2.97963
1709	Unspecified deficiency anemia	Other hemoglobinopathies	4.89191
1710	Unspecified deficiency anemia	Aplastic anemia, unspecified	12.6439
1711	Unspecified deficiency anemia	Thrombocytopenia, unspecified	3.96258
1712	Unspecified deficiency anemia	Unspecified schizophrenia	2.06721
1713	Unspecified deficiency anemia	Major depressive disorder, recurrent episode	4.68235
1714	Unspecified deficiency anemia	Bipolar disorder, unspecified	2.0925
1715	Unspecified deficiency anemia	Pervasive developmental disorders	6.47725
1716	Unspecified deficiency anemia	Anxiety, dissociative and somatoform disorders	5.13898
1717	Unspecified deficiency anemia	Other and unspecified alcohol dependence	5.55878
1718	Unspecified deficiency anemia	Tourette's disorder	2.66493
1720	Unspecified deficiency anemia	Depressive disorder, not elsewhere classified	2.26848
1721	Unspecified deficiency anemia	Unspecified intellectual disabilities	2.19398
1722	Unspecified deficiency anemia	Meningitis, unspecified	1.81695
1723	Unspecified deficiency anemia	Unspecified causes of encephalitis, myelitis, and encephalomyelitis	2.19025
1724	Unspecified deficiency anemia	Other cerebral degenerations	3.47168
1725	Unspecified deficiency anemia	Alzheimer's disease	2.32859
1726	Unspecified deficiency anemia	Parkinson's disease	2.59708
1729	Unspecified deficiency anemia	Other spinocerebellar diseases	4.13756
1731	Unspecified deficiency anemia	Unspecified disorder of autonomic nervous system	2.43331
1734	Unspecified deficiency anemia	Epilepsy, unspecified	3.2325
1736	Unspecified deficiency anemia	Unspecified condition of brain	2.97569
1737	Unspecified deficiency anemia	Unspecified disorders of nervous system	2.77845
1740	Unspecified deficiency anemia	Polyneuropathy in diabetes	1.63779
1744	Unspecified deficiency anemia	Diabetic retinopathy	12.9545
1746	Unspecified deficiency anemia	Pigmentary retinal dystrophy	1.684
1748	Unspecified deficiency anemia	Unspecified cataract	1.75166
1750	Unspecified deficiency anemia	Unspecified otitis media	1.54159
1752	Unspecified deficiency anemia	Unspecified	5.52725
1754	Unspecified deficiency anemia	Other forms of chronic ischemic heart disease	3.99843
1755	Unspecified deficiency anemia	Primary pulmonary hypertension	1.90901
1756	Unspecified deficiency anemia	Chronic pulmonary heart disease	4.31817
1758	Unspecified deficiency anemia	Other primary cardiomyopathies	1.99487
1760	Unspecified deficiency anemia	Cardiovascular disease, unspecified	2.01842
1761	Unspecified deficiency anemia	Heart disease, unspecified	2.13623
1763	Unspecified deficiency anemia	Unspecified transient cerebral ischemia	1.72098
1764	Unspecified deficiency anemia	Cerebral atherosclerosis	2.15408
1765	Unspecified deficiency anemia	Other generalized ischemic cerebrovascular disease	2.28037
1766	Unspecified deficiency anemia	Generalized and unspecified atherosclerosis	2.11179
1767	Unspecified deficiency anemia	Aortic aneurysm and dissection	4.31817
1768	Unspecified deficiency anemia	Thoracic aneurysm without mention of rupture	1.57187
1769	Unspecified deficiency anemia	Aortic aneurysm of unspecified site without mention of rupture	2.16573
1770	Unspecified deficiency anemia	Hereditary hemorrhagic telangiectasia	4.4735
1771	Unspecified deficiency anemia	Other venous embolism and thrombosis of unspecified site	2.17108
1773	Unspecified deficiency anemia	Other lymphedema	2.47414
1774	Unspecified deficiency anemia	Asthma, unspecified	2.85438
1775	Unspecified deficiency anemia	Chronic airway obstruction, not elsewhere classified	1.57491
1777	Unspecified deficiency anemia	Other diseases of lung, not elsewhere classified	2.06653
1778	Unspecified deficiency anemia	Chronic periodontitis	3.22105
1779	Unspecified deficiency anemia	Atrophic gastritis	3.34189
1780	Unspecified deficiency anemia	Regional enteritis of unspecified site	3.14221
1781	Unspecified deficiency anemia	Irritable bowel syndrome	1.78567
1782	Unspecified deficiency anemia	Alcoholic fatty liver	4.81011
1783	Unspecified deficiency anemia	Other chronic nonalcoholic liver disease	2.46655
1784	Unspecified deficiency anemia	Other specified disorders of biliary tract	1.85993
1785	Unspecified deficiency anemia	Chronic pancreatitis	3.02703
1786	Unspecified deficiency anemia	Other specified diseases of pancreas	2.30006
1787	Unspecified deficiency anemia	Celiac disease	4.47539
1788	Unspecified deficiency anemia	Nephritis and nephropathy, not specified as acute or chronic, with unspecified pathological lesion in kidney	5.70276
1789	Unspecified deficiency anemia	Urinary calculus, unspecified	2.0389
1790	Unspecified deficiency anemia	Chronic interstitial cystitis	1.81071
1791	Unspecified deficiency anemia	Unspecified disorder of prostate	2.58015
1792	Unspecified deficiency anemia	Azoospermia	8.63634
1793	Unspecified deficiency anemia	Other atopic dermatitis and related conditions	3.5822
1794	Unspecified deficiency anemia	Pemphigus	3.32826
1795	Unspecified deficiency anemia	Psoriatic arthropathy	1.67966
1796	Unspecified deficiency anemia	Other psoriasis	1.74323
1797	Unspecified deficiency anemia	Lichen planus	2.69685
1798	Unspecified deficiency anemia	Diffuse diseases of connective tissue	14.1322
1799	Unspecified deficiency anemia	Systemic lupus erythematosus	2.66188
1800	Unspecified deficiency anemia	Systemic sclerosis	1.62333
1801	Unspecified deficiency anemia	Sicca syndrome	2.70669
1803	Unspecified deficiency anemia	Rheumatoid arthritis	2.75725
1804	Unspecified deficiency anemia	Rheumatoid arthritis and other inflammatory polyarthropathies	4.79796
1805	Unspecified deficiency anemia	Osteoarthrosis and allied disorders	3.25218
1806	Unspecified deficiency anemia	Arthropathy, unspecified	3.33207
1807	Unspecified deficiency anemia	Ankylosing spondylitis	2.34095
1808	Unspecified deficiency anemia	Myalgia and myositis, unspecified	1.70712
1809	Unspecified deficiency anemia	Other disorders of bone and cartilage	4.19116
1810	Unspecified deficiency anemia	Other and unspecified disorders of bone and cartilage	2.46752
1811	Unspecified deficiency anemia	Tetralogy of fallot	1.63636
1812	Unspecified deficiency anemia	Unspecified congenital anomaly of heart	2.10785
1813	Unspecified deficiency anemia	Polycystic kidney, unspecified type	3.10581
1814	Unspecified deficiency anemia	Other anomalies of upper limb, including shoulder girdle	1.68972
1816	Unspecified deficiency anemia	Osteopetrosis	3.25218
1817	Unspecified deficiency anemia	Down's syndrome	3.3979
1819	Unspecified deficiency anemia	Other abnormal blood chemistry	3.06028
1820	Thalassemias	Other hemoglobinopathies	41.2654
1821	Thalassemias	Aplastic anemia, unspecified	6.59885
1822	Thalassemias	Thrombocytopenia, unspecified	2.06773
1823	Thalassemias	Unspecified schizophrenia	3.69271
1824	Thalassemias	Major depressive disorder, recurrent episode	4.18211
1825	Thalassemias	Bipolar disorder, unspecified	1.53421
1826	Thalassemias	Depressive disorder, not elsewhere classified	1.52101
1827	Thalassemias	Unspecified intellectual disabilities	2.21243
1828	Thalassemias	Meningitis, unspecified	1.56042
1830	Thalassemias	Other cerebral degenerations	3.44531
1833	Thalassemias	Friedreich's ataxia	11.717
1837	Thalassemias	Epilepsy, unspecified	2.62469
1839	Thalassemias	Unspecified condition of brain	1.52746
1840	Thalassemias	Unspecified disorders of nervous system	1.86121
1842	Thalassemias	Acute infective polyneuritis	1.79465
1843	Thalassemias	Polyneuropathy in diabetes	1.86866
1844	Thalassemias	Myasthenia gravis	1.94035
1846	Thalassemias	Myotonic disorders	3.98982
1847	Thalassemias	Macular degeneration (senile), unspecified	1.55543
1848	Thalassemias	Pigmentary retinal dystrophy	2.82016
1851	Thalassemias	Unspecified otitis media	1.58873
1854	Thalassemias	Primary pulmonary hypertension	1.91237
1855	Thalassemias	Hypertr obstr cardiomyop	1.79781
1856	Thalassemias	Other primary cardiomyopathies	1.85222
1867	Thalassemias	Hereditary hemorrhagic telangiectasia	5.32742
1870	Thalassemias	Asthma, unspecified	1.9611
1872	Thalassemias	Pneumoconiosis due to other silica or silicates	2.0731
1875	Thalassemias	Atrophic gastritis	1.9282
1876	Thalassemias	Regional enteritis of unspecified site	2.00465
1877	Thalassemias	Irritable bowel syndrome	2.1007
1878	Thalassemias	Other chronic nonalcoholic liver disease	2.86394
1879	Thalassemias	Other specified disorders of biliary tract	2.1971
1880	Thalassemias	Chronic pancreatitis	1.71033
1881	Thalassemias	Other specified diseases of pancreas	1.78637
1883	Thalassemias	Nephritis and nephropathy, not specified as acute or chronic, with unspecified pathological lesion in kidney	3.30389
1884	Thalassemias	Urinary calculus, unspecified	1.77666
1885	Thalassemias	Chronic interstitial cystitis	1.59075
1888	Thalassemias	Pemphigus	3.62522
1889	Thalassemias	Psoriatic arthropathy	2.75549
1890	Thalassemias	Other psoriasis	1.53988
1891	Thalassemias	Lichen planus	1.72052
1892	Thalassemias	Systemic lupus erythematosus	1.7752
1894	Thalassemias	Sicca syndrome	2.41751
1895	Thalassemias	Rheumatoid arthritis	1.55496
1896	Thalassemias	Rheumatoid arthritis and other inflammatory polyarthropathies	8.57073
1898	Thalassemias	Ankylosing spondylitis	2.17797
1899	Thalassemias	Myalgia and myositis, unspecified	2.18664
1900	Thalassemias	Polycystic kidney, unspecified type	2.92
1901	Thalassemias	Osteopetrosis	5.80945
1902	Thalassemias	Down's syndrome	2.52907
1903	Thalassemias	Other abnormal blood chemistry	1.52488
1904	Sickle-cell disease	Polyneuropathy in diabetes	34.2746
1905	Sickle-cell disease	Unspecified essential hypertension	1.56592
1906	Sickle-cell disease	Atrial fibrillation	1.80399
1907	Sickle-cell disease	Cardiovascular disease, unspecified	8.48702
1908	Sickle-cell disease	Cerebral atherosclerosis	30.8324
1909	Other hemoglobinopathies	Aplastic anemia, unspecified	9.84899
1910	Other hemoglobinopathies	Thrombocytopenia, unspecified	4.16535
1911	Other hemoglobinopathies	Bipolar disorder, unspecified	2.28985
1912	Other hemoglobinopathies	Depressive disorder, not elsewhere classified	1.58403
1913	Other hemoglobinopathies	Meningitis, unspecified	5.12373
1915	Other hemoglobinopathies	Demyelinating disease of central nervous system, unspecified	17.6709
1917	Other hemoglobinopathies	Macular degeneration (senile), unspecified	1.96437
1918	Other hemoglobinopathies	Pigmentary retinal dystrophy	15.4336
1919	Other hemoglobinopathies	Unspecified glaucoma	1.52216
1923	Other hemoglobinopathies	Primary pulmonary hypertension	3.69376
1924	Other hemoglobinopathies	Hypertr obstr cardiomyop	2.56663
1925	Other hemoglobinopathies	Other primary cardiomyopathies	1.85423
1928	Other hemoglobinopathies	Heart disease, unspecified	1.84538
1931	Other hemoglobinopathies	Cerebral atherosclerosis	1.50928
1932	Other hemoglobinopathies	Other generalized ischemic cerebrovascular disease	3.21527
1934	Other hemoglobinopathies	Thoracic aneurysm without mention of rupture	3.5461
1935	Other hemoglobinopathies	Other venous embolism and thrombosis of unspecified site	1.80888
1936	Other hemoglobinopathies	Other lymphedema	6.11467
1939	Other hemoglobinopathies	Atrophic gastritis	3.79883
1940	Other hemoglobinopathies	Regional enteritis of unspecified site	1.56724
1942	Other hemoglobinopathies	Other chronic nonalcoholic liver disease	7.23379
1943	Other hemoglobinopathies	Other specified disorders of biliary tract	2.63938
1944	Other hemoglobinopathies	Chronic pancreatitis	3.23999
1945	Other hemoglobinopathies	Other psoriasis	1.8727
1946	Other hemoglobinopathies	Systemic lupus erythematosus	4.16356
1947	Other hemoglobinopathies	Systemic sclerosis	2.97552
1948	Other hemoglobinopathies	Rheumatoid arthritis	1.94384
1950	Other hemoglobinopathies	Other abnormal blood chemistry	1.64551
1951	Aplastic anemia, unspecified	Thrombocytopenia, unspecified	19.8033
1952	Aplastic anemia, unspecified	Major depressive disorder, recurrent episode	4.24219
1954	Aplastic anemia, unspecified	Other and unspecified alcohol dependence	1.73663
1955	Aplastic anemia, unspecified	Depressive disorder, not elsewhere classified	1.79041
1957	Aplastic anemia, unspecified	Meningitis, unspecified	1.8994
1960	Aplastic anemia, unspecified	Friedreich's ataxia	5.94264
1961	Aplastic anemia, unspecified	Other spinocerebellar diseases	5.35515
1963	Aplastic anemia, unspecified	Unspecified disorder of autonomic nervous system	2.09959
1965	Aplastic anemia, unspecified	Cataplexy and narcolepsy	2.17682
1966	Aplastic anemia, unspecified	Unspecified condition of brain	1.5494
1968	Aplastic anemia, unspecified	Peroneal muscular atrophy	2.2631
1970	Aplastic anemia, unspecified	Polyneuropathy in diabetes	1.64376
1971	Aplastic anemia, unspecified	Myasthenia gravis	1.68705
1974	Aplastic anemia, unspecified	Pigmentary retinal dystrophy	2.86067
1976	Aplastic anemia, unspecified	Unspecified cataract	1.84599
1977	Aplastic anemia, unspecified	Unspecified otitis media	1.79061
1979	Aplastic anemia, unspecified	Unspecified	12.5192
1981	Aplastic anemia, unspecified	Other forms of chronic ischemic heart disease	4.39098
1982	Aplastic anemia, unspecified	Primary pulmonary hypertension	2.11915
1983	Aplastic anemia, unspecified	Hypertr obstr cardiomyop	1.82364
1984	Aplastic anemia, unspecified	Other primary cardiomyopathies	2.05296
1985	Aplastic anemia, unspecified	Atrial fibrillation	1.50118
1986	Aplastic anemia, unspecified	Cardiovascular disease, unspecified	1.75277
1987	Aplastic anemia, unspecified	Heart disease, unspecified	1.59622
1990	Aplastic anemia, unspecified	Cerebral atherosclerosis	1.53196
1991	Aplastic anemia, unspecified	Other generalized ischemic cerebrovascular disease	1.68856
1992	Aplastic anemia, unspecified	Generalized and unspecified atherosclerosis	1.79089
1994	Aplastic anemia, unspecified	Aortic aneurysm of unspecified site without mention of rupture	3.09812
1995	Aplastic anemia, unspecified	Acute febrile mucocutaneous lymph node syndrome [MCLS]	45.4324
1996	Aplastic anemia, unspecified	Hereditary hemorrhagic telangiectasia	7.43044
1997	Aplastic anemia, unspecified	Other venous embolism and thrombosis of unspecified site	1.67641
1998	Aplastic anemia, unspecified	Scrotal varices	1.89302
1999	Aplastic anemia, unspecified	Other lymphedema	2.39268
2002	Aplastic anemia, unspecified	Pneumoconiosis due to other silica or silicates	2.10288
2003	Aplastic anemia, unspecified	Other diseases of lung, not elsewhere classified	1.87847
2004	Aplastic anemia, unspecified	Chronic periodontitis	2.77929
2005	Aplastic anemia, unspecified	Atrophic gastritis	3.75533
2006	Aplastic anemia, unspecified	Regional enteritis of unspecified site	1.74296
2009	Aplastic anemia, unspecified	Other chronic nonalcoholic liver disease	6.5923
2010	Aplastic anemia, unspecified	Other specified disorders of biliary tract	2.06559
2011	Aplastic anemia, unspecified	Chronic pancreatitis	2.66908
2012	Aplastic anemia, unspecified	Other specified diseases of pancreas	1.81204
2013	Aplastic anemia, unspecified	Celiac disease	5.96277
2014	Aplastic anemia, unspecified	Nephritis and nephropathy, not specified as acute or chronic, with unspecified pathological lesion in kidney	4.18919
2016	Aplastic anemia, unspecified	Chronic interstitial cystitis	1.6136
2018	Aplastic anemia, unspecified	Other atopic dermatitis and related conditions	1.83705
2020	Aplastic anemia, unspecified	Psoriatic arthropathy	2.79507
2021	Aplastic anemia, unspecified	Other psoriasis	2.02482
2022	Aplastic anemia, unspecified	Lichen planus	3.49047
2023	Aplastic anemia, unspecified	Systemic lupus erythematosus	3.47278
2024	Aplastic anemia, unspecified	Systemic sclerosis	2.02225
2025	Aplastic anemia, unspecified	Sicca syndrome	4.29143
2026	Aplastic anemia, unspecified	Dermatomyositis	1.911
2027	Aplastic anemia, unspecified	Rheumatoid arthritis	2.08171
2028	Aplastic anemia, unspecified	Osteoarthrosis and allied disorders	2.94645
2029	Aplastic anemia, unspecified	Arthropathy, unspecified	2.32219
2030	Aplastic anemia, unspecified	Ankylosing spondylitis	1.98834
2031	Aplastic anemia, unspecified	Myalgia and myositis, unspecified	1.73848
2032	Aplastic anemia, unspecified	Tetralogy of fallot	29.6506
2033	Aplastic anemia, unspecified	Polycystic kidney, unspecified type	4.44292
2034	Aplastic anemia, unspecified	Other anomalies of upper limb, including shoulder girdle	3.82719
2035	Aplastic anemia, unspecified	Osteopetrosis	5.89291
2037	Aplastic anemia, unspecified	Other abnormal blood chemistry	2.46905
2038	Thrombocytopenia, unspecified	Unspecified schizophrenia	1.58416
2041	Thrombocytopenia, unspecified	Autistic disorder	3.84287
2042	Thrombocytopenia, unspecified	Anxiety, dissociative and somatoform disorders	1.96907
2043	Thrombocytopenia, unspecified	Other and unspecified alcohol dependence	2.64405
2046	Thrombocytopenia, unspecified	Attention deficit disorder with hyperactivity	7.94193
2048	Thrombocytopenia, unspecified	Meningitis, unspecified	2.86509
2049	Thrombocytopenia, unspecified	Unspecified causes of encephalitis, myelitis, and encephalomyelitis	2.66096
2050	Thrombocytopenia, unspecified	Other cerebral degenerations	1.77363
2057	Thrombocytopenia, unspecified	Unspecified disorder of autonomic nervous system	1.54505
2059	Thrombocytopenia, unspecified	Demyelinating disease of central nervous system, unspecified	1.66226
2060	Thrombocytopenia, unspecified	Epilepsy, unspecified	1.80157
2063	Thrombocytopenia, unspecified	Unspecified disorders of nervous system	1.80982
2065	Thrombocytopenia, unspecified	Acute infective polyneuritis	2.08728
2067	Thrombocytopenia, unspecified	Myasthenia gravis	1.54589
2077	Thrombocytopenia, unspecified	Unspecified	3.70623
2079	Thrombocytopenia, unspecified	Other forms of chronic ischemic heart disease	1.67133
2080	Thrombocytopenia, unspecified	Primary pulmonary hypertension	2.38536
2081	Thrombocytopenia, unspecified	Hypertr obstr cardiomyop	1.76383
2082	Thrombocytopenia, unspecified	Other primary cardiomyopathies	1.94618
2083	Thrombocytopenia, unspecified	Atrial fibrillation	1.54442
2085	Thrombocytopenia, unspecified	Heart disease, unspecified	1.50927
2091	Thrombocytopenia, unspecified	Thoracic aneurysm without mention of rupture	1.9582
2092	Thrombocytopenia, unspecified	Aortic aneurysm of unspecified site without mention of rupture	1.90425
2093	Thrombocytopenia, unspecified	Hereditary hemorrhagic telangiectasia	2.74254
2094	Thrombocytopenia, unspecified	Other venous embolism and thrombosis of unspecified site	2.56181
2096	Thrombocytopenia, unspecified	Other lymphedema	2.4499
2097	Thrombocytopenia, unspecified	Influenza	2.48185
2098	Thrombocytopenia, unspecified	Asthma, unspecified	1.51435
2100	Thrombocytopenia, unspecified	Pneumoconiosis due to other silica or silicates	2.04551
2101	Thrombocytopenia, unspecified	Other diseases of lung, not elsewhere classified	1.54162
2102	Thrombocytopenia, unspecified	Chronic periodontitis	2.99732
2105	Thrombocytopenia, unspecified	Regional enteritis of unspecified site	1.58893
2107	Thrombocytopenia, unspecified	Alcoholic fatty liver	4.94276
2108	Thrombocytopenia, unspecified	Other chronic nonalcoholic liver disease	6.30377
2109	Thrombocytopenia, unspecified	Other specified disorders of biliary tract	2.11958
2110	Thrombocytopenia, unspecified	Chronic pancreatitis	2.15603
2111	Thrombocytopenia, unspecified	Other specified diseases of pancreas	1.82646
2112	Thrombocytopenia, unspecified	Celiac disease	2.1183
2113	Thrombocytopenia, unspecified	Nephritis and nephropathy, not specified as acute or chronic, with unspecified pathological lesion in kidney	3.42528
2116	Thrombocytopenia, unspecified	Unspecified disorder of prostate	2.47155
2119	Thrombocytopenia, unspecified	Psoriatic arthropathy	2.36419
2120	Thrombocytopenia, unspecified	Other psoriasis	1.62949
2121	Thrombocytopenia, unspecified	Lichen planus	1.77143
2122	Thrombocytopenia, unspecified	Diffuse diseases of connective tissue	10.8299
2123	Thrombocytopenia, unspecified	Systemic lupus erythematosus	4.78692
2124	Thrombocytopenia, unspecified	Systemic sclerosis	2.17701
2125	Thrombocytopenia, unspecified	Sicca syndrome	2.35077
2126	Thrombocytopenia, unspecified	Dermatomyositis	2.50543
2131	Thrombocytopenia, unspecified	Ankylosing spondylitis	1.62576
2134	Thrombocytopenia, unspecified	Other and unspecified disorders of bone and cartilage	1.89094
2135	Thrombocytopenia, unspecified	Tetralogy of fallot	3.76197
2136	Thrombocytopenia, unspecified	Unspecified congenital anomaly of heart	2.01913
2138	Thrombocytopenia, unspecified	Polycystic kidney, unspecified type	2.38007
2139	Thrombocytopenia, unspecified	Other anomalies of upper limb, including shoulder girdle	1.6186
2141	Thrombocytopenia, unspecified	Osteopetrosis	3.48913
2142	Thrombocytopenia, unspecified	Down's syndrome	1.95293
2144	Thrombocytopenia, unspecified	Other abnormal blood chemistry	2.10624
2145	Unspecified schizophrenia	Major depressive disorder, recurrent episode	208.905
2146	Unspecified schizophrenia	Bipolar disorder, unspecified	3.4835
2147	Unspecified schizophrenia	Anxiety, dissociative and somatoform disorders	286.597
2148	Unspecified schizophrenia	Posttraumatic stress disorder	30.5266
2149	Unspecified schizophrenia	Depressive disorder, not elsewhere classified	5.38649
2150	Unspecified schizophrenia	Unspecified intellectual disabilities	13.1566
2151	Unspecified schizophrenia	Other cerebral degenerations	172.1
2152	Unspecified schizophrenia	Alzheimer's disease	4.68931
2153	Unspecified schizophrenia	Parkinson's disease	165.529
2154	Unspecified schizophrenia	Multiple sclerosis	2.18267
2155	Unspecified schizophrenia	Epilepsy, unspecified	131.109
2156	Unspecified schizophrenia	Cataplexy and narcolepsy	13.3996
2159	Unspecified schizophrenia	Unspecified cataract	2.71358
2161	Unspecified schizophrenia	Unspecified	154.126
2163	Unspecified schizophrenia	Other forms of chronic ischemic heart disease	27.029
2167	Unspecified schizophrenia	Cardiovascular disease, unspecified	1.89604
2169	Unspecified schizophrenia	Cerebral artery occlusion, unspecified with cerebral infarction	3.9998
2172	Unspecified schizophrenia	Other generalized ischemic cerebrovascular disease	2.44566
2173	Unspecified schizophrenia	Generalized and unspecified atherosclerosis	1.52054
2174	Unspecified schizophrenia	Aortic aneurysm of unspecified site without mention of rupture	5.08553
2175	Unspecified schizophrenia	Other venous embolism and thrombosis of unspecified site	5.50361
2176	Unspecified schizophrenia	Other lymphedema	3.1007
2177	Unspecified schizophrenia	Asthma, unspecified	97.9611
2178	Unspecified schizophrenia	Chronic airway obstruction, not elsewhere classified	1.56875
2180	Unspecified schizophrenia	Atrophic gastritis	1.92635
2181	Unspecified schizophrenia	Regional enteritis of unspecified site	2.3842
2183	Unspecified schizophrenia	Chronic pancreatitis	3.28595
2184	Unspecified schizophrenia	Nephritis and nephropathy, not specified as acute or chronic, with unspecified pathological lesion in kidney	6.87651
2185	Unspecified schizophrenia	Urinary calculus, unspecified	11.0935
2188	Unspecified schizophrenia	Osteoarthrosis and allied disorders	145.097
2189	Unspecified schizophrenia	Arthropathy, unspecified	85.7665
2190	Unspecified schizophrenia	Other disorders of bone and cartilage	169.991
2191	Unspecified schizophrenia	Polycystic kidney, unspecified type	9.11626
2192	Unspecified schizophrenia	Other abnormal blood chemistry	2.32447
2193	Major depressive disorder, recurrent episode	Bipolar disorder, unspecified	15.7807
2194	Major depressive disorder, recurrent episode	Other and unspecified alcohol dependence	145.28
2195	Major depressive disorder, recurrent episode	Posttraumatic stress disorder	69.1446
2196	Major depressive disorder, recurrent episode	Depressive disorder, not elsewhere classified	18.6222
2197	Major depressive disorder, recurrent episode	Unspecified intellectual disabilities	5.96011
2198	Major depressive disorder, recurrent episode	Unspecified causes of encephalitis, myelitis, and encephalomyelitis	26.9925
2199	Major depressive disorder, recurrent episode	Alzheimer's disease	4.62553
2200	Major depressive disorder, recurrent episode	Parkinson's disease	234.333
2201	Major depressive disorder, recurrent episode	Amyotrophic lateral sclerosis	7.84385
2202	Major depressive disorder, recurrent episode	Multiple sclerosis	2.47194
2203	Major depressive disorder, recurrent episode	Epilepsy, unspecified	148.485
2204	Major depressive disorder, recurrent episode	Unspecified condition of brain	34.5647
2205	Major depressive disorder, recurrent episode	Unspecified disorders of nervous system	17.5488
2206	Major depressive disorder, recurrent episode	Acute infective polyneuritis	5.64041
2208	Major depressive disorder, recurrent episode	Degeneration of macula and posterior pole	1155.12
2209	Major depressive disorder, recurrent episode	Macular degeneration (senile), unspecified	3.38439
2210	Major depressive disorder, recurrent episode	Pigmentary retinal dystrophy	53.181
2211	Major depressive disorder, recurrent episode	Unspecified glaucoma	5.68212
2212	Major depressive disorder, recurrent episode	Unspecified cataract	6.14643
2213	Major depressive disorder, recurrent episode	Unspecified otitis media	2.49661
2215	Major depressive disorder, recurrent episode	Unspecified	349.104
2217	Major depressive disorder, recurrent episode	Other forms of chronic ischemic heart disease	61.2224
2221	Major depressive disorder, recurrent episode	Cardiovascular disease, unspecified	2.14732
2222	Major depressive disorder, recurrent episode	Heart disease, unspecified	1.58969
2224	Major depressive disorder, recurrent episode	Unspecified transient cerebral ischemia	1.58275
2225	Major depressive disorder, recurrent episode	Cerebral atherosclerosis	4.08622
2226	Major depressive disorder, recurrent episode	Other generalized ischemic cerebrovascular disease	4.15468
2227	Major depressive disorder, recurrent episode	Generalized and unspecified atherosclerosis	1.87861
2228	Major depressive disorder, recurrent episode	Thoracic aneurysm without mention of rupture	2.03651
2229	Major depressive disorder, recurrent episode	Other venous embolism and thrombosis of unspecified site	9.3495
2230	Major depressive disorder, recurrent episode	Asthma, unspecified	55.472
2231	Major depressive disorder, recurrent episode	Chronic airway obstruction, not elsewhere classified	1.65125
2232	Major depressive disorder, recurrent episode	Other diseases of lung, not elsewhere classified	3.03038
2233	Major depressive disorder, recurrent episode	Atrophic gastritis	2.18165
2234	Major depressive disorder, recurrent episode	Regional enteritis of unspecified site	2.70018
2235	Major depressive disorder, recurrent episode	Irritable bowel syndrome	4.61519
2236	Major depressive disorder, recurrent episode	Other chronic nonalcoholic liver disease	3.11576
2237	Major depressive disorder, recurrent episode	Other specified disorders of biliary tract	1.51579
2238	Major depressive disorder, recurrent episode	Chronic pancreatitis	1.86072
2239	Major depressive disorder, recurrent episode	Other specified diseases of pancreas	4.2108
2240	Major depressive disorder, recurrent episode	Celiac disease	16.6275
2241	Major depressive disorder, recurrent episode	Chronic interstitial cystitis	7.49936
2242	Major depressive disorder, recurrent episode	Psoriatic arthropathy	8.66023
2243	Major depressive disorder, recurrent episode	Other psoriasis	4.8397
2244	Major depressive disorder, recurrent episode	Systemic lupus erythematosus	1.79334
2245	Major depressive disorder, recurrent episode	Rheumatoid arthritis	2.23268
2246	Major depressive disorder, recurrent episode	Osteoarthrosis and allied disorders	82.1635
2247	Major depressive disorder, recurrent episode	Arthropathy, unspecified	32.3777
2248	Major depressive disorder, recurrent episode	Myalgia and myositis, unspecified	1.67167
2249	Major depressive disorder, recurrent episode	Other disorders of bone and cartilage	96.2602
2251	Bipolar disorder, unspecified	Other and unspecified alcohol dependence	3.23008
2252	Bipolar disorder, unspecified	Tourette's disorder	7.48455
2253	Bipolar disorder, unspecified	Posttraumatic stress disorder	6.91794
2254	Bipolar disorder, unspecified	Depressive disorder, not elsewhere classified	5.60016
2255	Bipolar disorder, unspecified	Attention deficit disorder with hyperactivity	87.3197
2256	Bipolar disorder, unspecified	Unspecified intellectual disabilities	4.77048
2257	Bipolar disorder, unspecified	Meningitis, unspecified	2.06082
2258	Bipolar disorder, unspecified	Unspecified causes of encephalitis, myelitis, and encephalomyelitis	3.60081
2259	Bipolar disorder, unspecified	Alzheimer's disease	1.85685
2260	Bipolar disorder, unspecified	Parkinson's disease	4.68901
2261	Bipolar disorder, unspecified	Huntington's chorea	3.07464
2265	Bipolar disorder, unspecified	Demyelinating disease of central nervous system, unspecified	2.03069
2266	Bipolar disorder, unspecified	Epilepsy, unspecified	12.3799
2267	Bipolar disorder, unspecified	Cataplexy and narcolepsy	2.02441
2268	Bipolar disorder, unspecified	Unspecified condition of brain	4.89913
2269	Bipolar disorder, unspecified	Unspecified disorders of nervous system	2.34101
2272	Bipolar disorder, unspecified	Polyneuropathy in diabetes	1.87297
2273	Bipolar disorder, unspecified	Myasthenia gravis	1.83042
2274	Bipolar disorder, unspecified	Hereditary progressive muscular dystrophy	1.78042
2276	Bipolar disorder, unspecified	Pigmentary retinal dystrophy	2.66038
2278	Bipolar disorder, unspecified	Unspecified cataract	1.92172
2279	Bipolar disorder, unspecified	Myopia	10.0754
2283	Bipolar disorder, unspecified	Primary pulmonary hypertension	1.59178
2287	Bipolar disorder, unspecified	Cardiovascular disease, unspecified	1.56185
2288	Bipolar disorder, unspecified	Heart disease, unspecified	1.85557
2291	Bipolar disorder, unspecified	Cerebral atherosclerosis	1.92025
2292	Bipolar disorder, unspecified	Other generalized ischemic cerebrovascular disease	1.70889
2296	Bipolar disorder, unspecified	Other venous embolism and thrombosis of unspecified site	1.7669
2298	Bipolar disorder, unspecified	Asthma, unspecified	5.54998
2299	Bipolar disorder, unspecified	Chronic airway obstruction, not elsewhere classified	1.66184
2302	Bipolar disorder, unspecified	Chronic periodontitis	3.23087
2304	Bipolar disorder, unspecified	Regional enteritis of unspecified site	1.71097
2305	Bipolar disorder, unspecified	Irritable bowel syndrome	2.88595
2306	Bipolar disorder, unspecified	Alcoholic fatty liver	1.84219
2309	Bipolar disorder, unspecified	Chronic pancreatitis	1.61343
2311	Bipolar disorder, unspecified	Celiac disease	3.32717
2312	Bipolar disorder, unspecified	Nephritis and nephropathy, not specified as acute or chronic, with unspecified pathological lesion in kidney	1.55835
2313	Bipolar disorder, unspecified	Chronic interstitial cystitis	2.25094
2314	Bipolar disorder, unspecified	Other atopic dermatitis and related conditions	3.41686
2315	Bipolar disorder, unspecified	Psoriatic arthropathy	2.31056
2316	Bipolar disorder, unspecified	Other psoriasis	3.6047
2317	Bipolar disorder, unspecified	Lichen planus	1.62304
2321	Bipolar disorder, unspecified	Dermatomyositis	1.7772
2323	Bipolar disorder, unspecified	Osteoarthrosis and allied disorders	2.74016
2324	Bipolar disorder, unspecified	Arthropathy, unspecified	4.31919
2325	Bipolar disorder, unspecified	Ankylosing spondylitis	1.64367
2326	Bipolar disorder, unspecified	Myalgia and myositis, unspecified	2.00701
2327	Bipolar disorder, unspecified	Other and unspecified disorders of bone and cartilage	20.7904
2328	Bipolar disorder, unspecified	Unspecified congenital anomaly of heart	4.43999
2330	Bipolar disorder, unspecified	Other anomalies of upper limb, including shoulder girdle	3.55923
2331	Bipolar disorder, unspecified	Down's syndrome	2.38578
2332	Bipolar disorder, unspecified	Other abnormal blood chemistry	1.60733
2333	Pervasive developmental disorders	Depressive disorder, not elsewhere classified	8.88299
2334	Pervasive developmental disorders	Alzheimer's disease	4.73974
2335	Pervasive developmental disorders	Polyneuropathy in diabetes	5.71243
2336	Pervasive developmental disorders	Unspecified glaucoma	6.04636
2338	Pervasive developmental disorders	Other forms of chronic ischemic heart disease	423.455
2339	Pervasive developmental disorders	Other primary cardiomyopathies	1.7677
2340	Pervasive developmental disorders	Atrial fibrillation	2.70599
2341	Pervasive developmental disorders	Cardiovascular disease, unspecified	4.24351
2342	Pervasive developmental disorders	Unspecified transient cerebral ischemia	2.57585
2343	Pervasive developmental disorders	Cerebral atherosclerosis	10.2775
2344	Pervasive developmental disorders	Generalized and unspecified atherosclerosis	2.16562
2346	Pervasive developmental disorders	Atrophic gastritis	30.1796
2347	Pervasive developmental disorders	Other abnormal blood chemistry	2.80128
2348	Autistic disorder	Other and unspecified alcohol dependence	518.636
2349	Autistic disorder	Alzheimer's disease	11.0084
2350	Autistic disorder	Multiple sclerosis	26.4737
2351	Autistic disorder	Unspecified condition of brain	92.5442
2352	Autistic disorder	Polyneuropathy in diabetes	4.42253
2353	Autistic disorder	Unspecified cataract	8.22829
2359	Autistic disorder	Cerebral atherosclerosis	3.97837
2360	Autistic disorder	Thoracic aneurysm without mention of rupture	21.8104
2361	Autistic disorder	Other venous embolism and thrombosis of unspecified site	33.3767
2362	Autistic disorder	Chronic airway obstruction, not elsewhere classified	1.79082
2363	Autistic disorder	Other specified disorders of biliary tract	16.2336
2364	Autistic disorder	Nephritis and nephropathy, not specified as acute or chronic, with unspecified pathological lesion in kidney	83.4054
2365	Autistic disorder	Rheumatoid arthritis	4.78225
2366	Anxiety, dissociative and somatoform disorders	Depressive disorder, not elsewhere classified	7.92862
2367	Anxiety, dissociative and somatoform disorders	Other cerebral degenerations	267.396
2368	Anxiety, dissociative and somatoform disorders	Alzheimer's disease	3.2904
2369	Anxiety, dissociative and somatoform disorders	Parkinson's disease	257.185
2370	Anxiety, dissociative and somatoform disorders	Huntington's chorea	84.3196
2371	Anxiety, dissociative and somatoform disorders	Unspecified disorder of autonomic nervous system	16.0645
2372	Anxiety, dissociative and somatoform disorders	Epilepsy, unspecified	203.706
2373	Anxiety, dissociative and somatoform disorders	Acute infective polyneuritis	15.4762
2375	Anxiety, dissociative and somatoform disorders	Macular degeneration (senile), unspecified	4.64305
2376	Anxiety, dissociative and somatoform disorders	Unspecified glaucoma	5.99639
2377	Anxiety, dissociative and somatoform disorders	Unspecified cataract	6.32422
2378	Anxiety, dissociative and somatoform disorders	Unspecified otitis media	6.8502
2380	Anxiety, dissociative and somatoform disorders	Unspecified	478.935
2382	Anxiety, dissociative and somatoform disorders	Other forms of chronic ischemic heart disease	419.955
2384	Anxiety, dissociative and somatoform disorders	Hypertr obstr cardiomyop	6.06657
2385	Anxiety, dissociative and somatoform disorders	Other primary cardiomyopathies	2.10371
2387	Anxiety, dissociative and somatoform disorders	Cardiovascular disease, unspecified	3.08619
2388	Anxiety, dissociative and somatoform disorders	Unspecified transient cerebral ischemia	1.53274
2389	Anxiety, dissociative and somatoform disorders	Cerebral atherosclerosis	2.03851
2390	Anxiety, dissociative and somatoform disorders	Generalized and unspecified atherosclerosis	2.14773
2391	Anxiety, dissociative and somatoform disorders	Asthma, unspecified	152.204
2392	Anxiety, dissociative and somatoform disorders	Chronic airway obstruction, not elsewhere classified	2.69548
2393	Anxiety, dissociative and somatoform disorders	Other diseases of lung, not elsewhere classified	4.75129
2394	Anxiety, dissociative and somatoform disorders	Irritable bowel syndrome	7.91449
2395	Anxiety, dissociative and somatoform disorders	Other atopic dermatitis and related conditions	46.8524
2396	Anxiety, dissociative and somatoform disorders	Sicca syndrome	15.6356
2398	Anxiety, dissociative and somatoform disorders	Rheumatoid arthritis and other inflammatory polyarthropathies	665.188
2399	Anxiety, dissociative and somatoform disorders	Osteoarthrosis and allied disorders	450.881
2400	Anxiety, dissociative and somatoform disorders	Other disorders of bone and cartilage	528.238
2402	Other and unspecified alcohol dependence	Depressive disorder, not elsewhere classified	4.40316
2403	Other and unspecified alcohol dependence	Unspecified intellectual disabilities	2.4399
2404	Other and unspecified alcohol dependence	Other cerebral degenerations	39.895
2405	Other and unspecified alcohol dependence	Alzheimer's disease	1.96369
2406	Other and unspecified alcohol dependence	Unspecified disorder of autonomic nervous system	2.3968
2407	Other and unspecified alcohol dependence	Epilepsy, unspecified	121.571
2408	Other and unspecified alcohol dependence	Cataplexy and narcolepsy	6.2124
2409	Other and unspecified alcohol dependence	Unspecified condition of brain	17.6872
2411	Other and unspecified alcohol dependence	Myasthenia gravis	3.20976
2412	Other and unspecified alcohol dependence	Unspecified glaucoma	1.61037
2413	Other and unspecified alcohol dependence	Unspecified cataract	3.77426
2414	Other and unspecified alcohol dependence	Unspecified otitis media	2.04408
2417	Other and unspecified alcohol dependence	Other forms of chronic ischemic heart disease	37.594
2419	Other and unspecified alcohol dependence	Hypertr obstr cardiomyop	1.81025
2423	Other and unspecified alcohol dependence	Heart disease, unspecified	1.62694
2424	Other and unspecified alcohol dependence	Cerebral artery occlusion, unspecified with cerebral infarction	1.85441
2426	Other and unspecified alcohol dependence	Cerebral atherosclerosis	2.58521
2430	Other and unspecified alcohol dependence	Other venous embolism and thrombosis of unspecified site	3.82742
2432	Other and unspecified alcohol dependence	Asthma, unspecified	45.4172
2433	Other and unspecified alcohol dependence	Chronic airway obstruction, not elsewhere classified	2.55843
2434	Other and unspecified alcohol dependence	Other diseases of lung, not elsewhere classified	1.77221
2435	Other and unspecified alcohol dependence	Atrophic gastritis	1.78621
2437	Other and unspecified alcohol dependence	Alcoholic fatty liver	22.6128
2439	Other and unspecified alcohol dependence	Chronic pancreatitis	5.33207
2440	Other and unspecified alcohol dependence	Other specified diseases of pancreas	3.44756
2441	Other and unspecified alcohol dependence	Urinary calculus, unspecified	5.14322
2442	Other and unspecified alcohol dependence	Unspecified disorder of prostate	16.6781
2443	Other and unspecified alcohol dependence	Other atopic dermatitis and related conditions	20.9709
2444	Other and unspecified alcohol dependence	Psoriatic arthropathy	3.54525
2445	Other and unspecified alcohol dependence	Other psoriasis	3.96247
2446	Other and unspecified alcohol dependence	Systemic sclerosis	2.09864
2448	Other and unspecified alcohol dependence	Rheumatoid arthritis and other inflammatory polyarthropathies	198.49
2449	Other and unspecified alcohol dependence	Osteoarthrosis and allied disorders	67.2707
2450	Other and unspecified alcohol dependence	Arthropathy, unspecified	39.7635
2451	Other and unspecified alcohol dependence	Ankylosing spondylitis	2.52199
2453	Other and unspecified alcohol dependence	Other and unspecified disorders of bone and cartilage	255.202
2455	Tourette's disorder	Depressive disorder, not elsewhere classified	6.09119
2456	Tourette's disorder	Unspecified intellectual disabilities	22.6144
2458	Tourette's disorder	Acute infective polyneuritis	10.7007
2459	Tourette's disorder	Polyneuropathy in diabetes	1.56684
2460	Tourette's disorder	Macular degeneration (senile), unspecified	3.21034
2461	Tourette's disorder	Unspecified glaucoma	2.07304
2467	Tourette's disorder	Heart disease, unspecified	3.01587
2468	Tourette's disorder	Cerebral artery occlusion, unspecified with cerebral infarction	1.71877
2471	Tourette's disorder	Other generalized ischemic cerebrovascular disease	2.62734
2473	Tourette's disorder	Thoracic aneurysm without mention of rupture	3.86356
2474	Tourette's disorder	Other venous embolism and thrombosis of unspecified site	5.91245
2475	Tourette's disorder	Other lymphedema	6.66208
2478	Tourette's disorder	Irritable bowel syndrome	4.37784
2479	Tourette's disorder	Systemic lupus erythematosus	3.40222
2481	Tourette's disorder	Arthropathy, unspecified	30.7126
2482	Tourette's disorder	Myalgia and myositis, unspecified	3.17139
2484	Posttraumatic stress disorder	Depressive disorder, not elsewhere classified	9.61802
2487	Posttraumatic stress disorder	Friedreich's ataxia	48.4304
2488	Posttraumatic stress disorder	Unspecified disorder of autonomic nervous system	3.42219
2490	Posttraumatic stress disorder	Demyelinating disease of central nervous system, unspecified	8.89768
2491	Posttraumatic stress disorder	Epilepsy, unspecified	21.6976
2492	Posttraumatic stress disorder	Cataplexy and narcolepsy	4.43509
2493	Posttraumatic stress disorder	Acute infective polyneuritis	1.64843
2494	Posttraumatic stress disorder	Polyneuropathy in diabetes	1.93096
2495	Posttraumatic stress disorder	Macular degeneration (senile), unspecified	2.47275
2497	Posttraumatic stress disorder	Unspecified cataract	2.91901
2498	Posttraumatic stress disorder	Myopia	29.4308
2502	Posttraumatic stress disorder	Primary pulmonary hypertension	1.85988
2507	Posttraumatic stress disorder	Heart disease, unspecified	2.32297
2510	Posttraumatic stress disorder	Cerebral atherosclerosis	2.1713
2513	Posttraumatic stress disorder	Thoracic aneurysm without mention of rupture	1.78553
2514	Posttraumatic stress disorder	Aortic aneurysm of unspecified site without mention of rupture	1.68324
2517	Posttraumatic stress disorder	Chronic airway obstruction, not elsewhere classified	1.52105
2518	Posttraumatic stress disorder	Pneumoconiosis due to other silica or silicates	4.28444
2519	Posttraumatic stress disorder	Other diseases of lung, not elsewhere classified	1.77128
2521	Posttraumatic stress disorder	Regional enteritis of unspecified site	1.57828
2522	Posttraumatic stress disorder	Irritable bowel syndrome	5.05803
2523	Posttraumatic stress disorder	Other chronic nonalcoholic liver disease	2.73178
2526	Posttraumatic stress disorder	Chronic interstitial cystitis	2.19171
2529	Posttraumatic stress disorder	Sicca syndrome	3.33082
2531	Posttraumatic stress disorder	Arthropathy, unspecified	4.73125
2532	Posttraumatic stress disorder	Myalgia and myositis, unspecified	5.37406
2533	Posttraumatic stress disorder	Other abnormal blood chemistry	2.07137
2534	Depressive disorder, not elsewhere classified	Attention deficit disorder with hyperactivity	3.5532
2536	Depressive disorder, not elsewhere classified	Meningitis, unspecified	2.76732
2537	Depressive disorder, not elsewhere classified	Unspecified causes of encephalitis, myelitis, and encephalomyelitis	2.58248
2538	Depressive disorder, not elsewhere classified	Other cerebral degenerations	2.77731
2539	Depressive disorder, not elsewhere classified	Alzheimer's disease	1.83108
2540	Depressive disorder, not elsewhere classified	Parkinson's disease	4.5157
2541	Depressive disorder, not elsewhere classified	Huntington's chorea	1.79328
2542	Depressive disorder, not elsewhere classified	Friedreich's ataxia	2.92351
2543	Depressive disorder, not elsewhere classified	Other spinocerebellar diseases	3.03981
2544	Depressive disorder, not elsewhere classified	Amyotrophic lateral sclerosis	2.03313
2545	Depressive disorder, not elsewhere classified	Unspecified disorder of autonomic nervous system	3.7423
2546	Depressive disorder, not elsewhere classified	Multiple sclerosis	1.96244
2547	Depressive disorder, not elsewhere classified	Demyelinating disease of central nervous system, unspecified	3.51188
2548	Depressive disorder, not elsewhere classified	Epilepsy, unspecified	2.92181
2549	Depressive disorder, not elsewhere classified	Cataplexy and narcolepsy	2.22418
2550	Depressive disorder, not elsewhere classified	Unspecified condition of brain	3.00204
2551	Depressive disorder, not elsewhere classified	Unspecified disorders of nervous system	3.14358
2553	Depressive disorder, not elsewhere classified	Acute infective polyneuritis	2.05139
2554	Depressive disorder, not elsewhere classified	Polyneuropathy in diabetes	2.43269
2555	Depressive disorder, not elsewhere classified	Myasthenia gravis	1.51626
2556	Depressive disorder, not elsewhere classified	Hereditary progressive muscular dystrophy	1.59387
2558	Depressive disorder, not elsewhere classified	Diabetic retinopathy	4.44149
2559	Depressive disorder, not elsewhere classified	Degeneration of macula and posterior pole	3.13517
2560	Depressive disorder, not elsewhere classified	Macular degeneration (senile), unspecified	2.91188
2561	Depressive disorder, not elsewhere classified	Pigmentary retinal dystrophy	2.2012
2562	Depressive disorder, not elsewhere classified	Unspecified glaucoma	1.86548
2563	Depressive disorder, not elsewhere classified	Unspecified cataract	2.12074
2564	Depressive disorder, not elsewhere classified	Myopia	1.50327
2565	Depressive disorder, not elsewhere classified	Unspecified otitis media	1.94137
2567	Depressive disorder, not elsewhere classified	Unspecified	4.26383
2569	Depressive disorder, not elsewhere classified	Other forms of chronic ischemic heart disease	3.19871
2570	Depressive disorder, not elsewhere classified	Primary pulmonary hypertension	1.50457
2571	Depressive disorder, not elsewhere classified	Chronic pulmonary heart disease	5.92199
2572	Depressive disorder, not elsewhere classified	Cardiomyopathy	1.56759
2573	Depressive disorder, not elsewhere classified	Hypertr obstr cardiomyop	1.63527
2574	Depressive disorder, not elsewhere classified	Other primary cardiomyopathies	1.62125
2576	Depressive disorder, not elsewhere classified	Cardiovascular disease, unspecified	1.87111
2577	Depressive disorder, not elsewhere classified	Heart disease, unspecified	1.97288
2578	Depressive disorder, not elsewhere classified	Cerebral artery occlusion, unspecified with cerebral infarction	1.81963
2579	Depressive disorder, not elsewhere classified	Unspecified transient cerebral ischemia	1.75295
2580	Depressive disorder, not elsewhere classified	Cerebral atherosclerosis	2.34314
2581	Depressive disorder, not elsewhere classified	Other generalized ischemic cerebrovascular disease	2.135
2582	Depressive disorder, not elsewhere classified	Generalized and unspecified atherosclerosis	1.8035
2583	Depressive disorder, not elsewhere classified	Aortic aneurysm and dissection	2.961
2585	Depressive disorder, not elsewhere classified	Aortic aneurysm of unspecified site without mention of rupture	1.90713
2586	Depressive disorder, not elsewhere classified	Acute febrile mucocutaneous lymph node syndrome [MCLS]	3.43858
2588	Depressive disorder, not elsewhere classified	Other venous embolism and thrombosis of unspecified site	2.68139
2590	Depressive disorder, not elsewhere classified	Other lymphedema	1.51068
2591	Depressive disorder, not elsewhere classified	Influenza	4.44149
2592	Depressive disorder, not elsewhere classified	Asthma, unspecified	4.40385
2593	Depressive disorder, not elsewhere classified	Chronic airway obstruction, not elsewhere classified	1.66411
2595	Depressive disorder, not elsewhere classified	Other diseases of lung, not elsewhere classified	1.9117
2596	Depressive disorder, not elsewhere classified	Chronic periodontitis	1.94576
2597	Depressive disorder, not elsewhere classified	Oral submucosal fibrosis, including of tongue	3.47595
2598	Depressive disorder, not elsewhere classified	Atrophic gastritis	2.81559
2599	Depressive disorder, not elsewhere classified	Regional enteritis of unspecified site	2.31587
2600	Depressive disorder, not elsewhere classified	Irritable bowel syndrome	4.55488
2601	Depressive disorder, not elsewhere classified	Alcoholic fatty liver	2.21138
2602	Depressive disorder, not elsewhere classified	Other chronic nonalcoholic liver disease	1.83509
2604	Depressive disorder, not elsewhere classified	Chronic pancreatitis	2.29534
2605	Depressive disorder, not elsewhere classified	Other specified diseases of pancreas	2.16575
2606	Depressive disorder, not elsewhere classified	Celiac disease	1.9857
2607	Depressive disorder, not elsewhere classified	Nephrotic syndrome	10.6596
2608	Depressive disorder, not elsewhere classified	Nephritis and nephropathy, not specified as acute or chronic, with unspecified pathological lesion in kidney	1.79668
2609	Depressive disorder, not elsewhere classified	Urinary calculus, unspecified	1.51744
2610	Depressive disorder, not elsewhere classified	Chronic interstitial cystitis	2.02526
2611	Depressive disorder, not elsewhere classified	Unspecified disorder of prostate	2.21153
2612	Depressive disorder, not elsewhere classified	Other atopic dermatitis and related conditions	2.13192
2613	Depressive disorder, not elsewhere classified	Pemphigus	1.66991
2614	Depressive disorder, not elsewhere classified	Psoriatic arthropathy	1.93917
2615	Depressive disorder, not elsewhere classified	Other psoriasis	1.92656
2616	Depressive disorder, not elsewhere classified	Lichen planus	2.44365
2617	Depressive disorder, not elsewhere classified	Diffuse diseases of connective tissue	9.69053
2618	Depressive disorder, not elsewhere classified	Systemic lupus erythematosus	1.92262
2619	Depressive disorder, not elsewhere classified	Systemic sclerosis	1.87145
2620	Depressive disorder, not elsewhere classified	Sicca syndrome	2.77626
2621	Depressive disorder, not elsewhere classified	Dermatomyositis	2.06105
2622	Depressive disorder, not elsewhere classified	Rheumatoid arthritis	1.6107
2623	Depressive disorder, not elsewhere classified	Rheumatoid arthritis and other inflammatory polyarthropathies	3.29
2624	Depressive disorder, not elsewhere classified	Osteoarthrosis and allied disorders	4.01407
2625	Depressive disorder, not elsewhere classified	Arthropathy, unspecified	3.58102
2626	Depressive disorder, not elsewhere classified	Ankylosing spondylitis	1.77242
2627	Depressive disorder, not elsewhere classified	Myalgia and myositis, unspecified	3.54578
2628	Depressive disorder, not elsewhere classified	Other disorders of bone and cartilage	4.18023
2629	Depressive disorder, not elsewhere classified	Other and unspecified disorders of bone and cartilage	4.22999
2631	Depressive disorder, not elsewhere classified	Unspecified congenital anomaly of heart	3.13163
2632	Depressive disorder, not elsewhere classified	Hirschsprung's disease and other congenital functional disorders of colon	3.10905
2633	Depressive disorder, not elsewhere classified	Biliary atresia	4.09984
2635	Depressive disorder, not elsewhere classified	Other anomalies of upper limb, including shoulder girdle	3.04146
2636	Depressive disorder, not elsewhere classified	Osteogenesis imperfecta	1.89785
2637	Depressive disorder, not elsewhere classified	Osteopetrosis	2.89905
2640	Depressive disorder, not elsewhere classified	Other abnormal blood chemistry	1.81375
2641	Attention deficit disorder with hyperactivity	Unspecified intellectual disabilities	65.9586
2645	Attention deficit disorder with hyperactivity	Unspecified transient cerebral ischemia	4.12136
2647	Attention deficit disorder with hyperactivity	Other abnormal blood chemistry	4.48206
2648	Unspecified intellectual disabilities	Meningitis, unspecified	1.77906
2649	Unspecified intellectual disabilities	Unspecified causes of encephalitis, myelitis, and encephalomyelitis	2.37995
2650	Unspecified intellectual disabilities	Other cerebral degenerations	2.45503
2652	Unspecified intellectual disabilities	Parkinson's disease	4.72257
2653	Unspecified intellectual disabilities	Other spinocerebellar diseases	7.52379
2657	Unspecified intellectual disabilities	Demyelinating disease of central nervous system, unspecified	2.30088
2658	Unspecified intellectual disabilities	Epilepsy, unspecified	14.9622
2660	Unspecified intellectual disabilities	Unspecified condition of brain	3.91833
2661	Unspecified intellectual disabilities	Unspecified disorders of nervous system	4.42082
2666	Unspecified intellectual disabilities	Hereditary progressive muscular dystrophy	1.79316
2667	Unspecified intellectual disabilities	Myotonic disorders	2.84304
2671	Unspecified intellectual disabilities	Unspecified cataract	2.6129
2672	Unspecified intellectual disabilities	Unspecified otitis media	2.13838
2674	Unspecified intellectual disabilities	Unspecified	8.79447
2678	Unspecified intellectual disabilities	Cardiomyopathy	29.0994
2691	Unspecified intellectual disabilities	Other venous embolism and thrombosis of unspecified site	2.04125
2692	Unspecified intellectual disabilities	Scrotal varices	3.98943
2693	Unspecified intellectual disabilities	Other lymphedema	3.71548
2694	Unspecified intellectual disabilities	Asthma, unspecified	4.19228
2697	Unspecified intellectual disabilities	Chronic periodontitis	5.3691
2698	Unspecified intellectual disabilities	Oral submucosal fibrosis, including of tongue	10.7541
2702	Unspecified intellectual disabilities	Alcoholic fatty liver	2.0873
2709	Unspecified intellectual disabilities	Urinary calculus, unspecified	1.899
2712	Unspecified intellectual disabilities	Other atopic dermatitis and related conditions	2.15082
2713	Unspecified intellectual disabilities	Pemphigus	2.06659
2714	Unspecified intellectual disabilities	Other psoriasis	1.58496
2720	Unspecified intellectual disabilities	Rheumatoid arthritis and other inflammatory polyarthropathies	6.10727
2723	Unspecified intellectual disabilities	Ankylosing spondylitis and other inflammatory spondylopathies	197.876
2725	Unspecified intellectual disabilities	Other disorders of bone and cartilage	2.42495
2726	Unspecified intellectual disabilities	Other and unspecified disorders of bone and cartilage	31.4088
2727	Unspecified intellectual disabilities	Unspecified congenital anomaly of heart	6.70765
2728	Unspecified intellectual disabilities	Hirschsprung's disease and other congenital functional disorders of colon	32.9793
2729	Unspecified intellectual disabilities	Polycystic kidney, unspecified type	1.56053
2730	Unspecified intellectual disabilities	Other anomalies of upper limb, including shoulder girdle	10.7541
2731	Unspecified intellectual disabilities	Osteogenesis imperfecta	2.93584
2732	Unspecified intellectual disabilities	Chromosomal anomalies	989.378
2733	Unspecified intellectual disabilities	Down's syndrome	201.84
2734	Unspecified intellectual disabilities	Other hamartoses, not elsewhere classified	4.7436
2736	Meningitis, unspecified	Unspecified causes of encephalitis, myelitis, and encephalomyelitis	77.5497
2738	Meningitis, unspecified	Parkinson's disease	3.49734
2739	Meningitis, unspecified	Other spinocerebellar diseases	11.1436
2741	Meningitis, unspecified	Unspecified disorder of autonomic nervous system	10.0489
2742	Meningitis, unspecified	Multiple sclerosis	2.58251
2743	Meningitis, unspecified	Demyelinating disease of central nervous system, unspecified	2.27192
2745	Meningitis, unspecified	Unspecified condition of brain	7.73802
2746	Meningitis, unspecified	Unspecified disorders of nervous system	7.85731
2747	Meningitis, unspecified	Peroneal muscular atrophy	3.13956
2748	Meningitis, unspecified	Acute infective polyneuritis	5.8927
2749	Meningitis, unspecified	Polyneuropathy in diabetes	2.55769
2751	Meningitis, unspecified	Hereditary progressive muscular dystrophy	2.65589
2752	Meningitis, unspecified	Myotonic disorders	16.8435
2756	Meningitis, unspecified	Unspecified otitis media	8.19745
2759	Meningitis, unspecified	Other forms of chronic ischemic heart disease	2.28431
2772	Meningitis, unspecified	Aortic aneurysm of unspecified site without mention of rupture	1.71918
2773	Meningitis, unspecified	Other venous embolism and thrombosis of unspecified site	2.09308
2774	Meningitis, unspecified	Scrotal varices	3.93921
2775	Meningitis, unspecified	Other lymphedema	1.5723
2776	Meningitis, unspecified	Asthma, unspecified	2.06976
2780	Meningitis, unspecified	Atrophic gastritis	1.79083
2782	Meningitis, unspecified	Irritable bowel syndrome	2.02336
2783	Meningitis, unspecified	Other chronic nonalcoholic liver disease	1.62756
2789	Meningitis, unspecified	Chronic interstitial cystitis	3.35777
2790	Meningitis, unspecified	Psoriatic arthropathy	2.58503
2792	Meningitis, unspecified	Systemic lupus erythematosus	3.07798
2794	Meningitis, unspecified	Sicca syndrome	3.40194
2795	Meningitis, unspecified	Dermatomyositis	5.96494
2796	Meningitis, unspecified	Rheumatoid arthritis	1.51615
2797	Meningitis, unspecified	Ankylosing spondylitis	4.13756
2798	Meningitis, unspecified	Myalgia and myositis, unspecified	3.74237
2799	Meningitis, unspecified	Other disorders of bone and cartilage	7.18327
2800	Meningitis, unspecified	Unspecified congenital anomaly of heart	9.93483
2801	Meningitis, unspecified	Hirschsprung's disease and other congenital functional disorders of colon	24.4231
2805	Unspecified causes of encephalitis, myelitis, and encephalomyelitis	Parkinson's disease	5.34697
2806	Unspecified causes of encephalitis, myelitis, and encephalomyelitis	Huntington's chorea	3.50607
2807	Unspecified causes of encephalitis, myelitis, and encephalomyelitis	Friedreich's ataxia	18.9062
2808	Unspecified causes of encephalitis, myelitis, and encephalomyelitis	Other spinocerebellar diseases	17.0371
2809	Unspecified causes of encephalitis, myelitis, and encephalomyelitis	Amyotrophic lateral sclerosis	2.6847
2810	Unspecified causes of encephalitis, myelitis, and encephalomyelitis	Unspecified disorder of autonomic nervous system	4.00784
2811	Unspecified causes of encephalitis, myelitis, and encephalomyelitis	Multiple sclerosis	21.4337
2812	Unspecified causes of encephalitis, myelitis, and encephalomyelitis	Demyelinating disease of central nervous system, unspecified	52.1019
2813	Unspecified causes of encephalitis, myelitis, and encephalomyelitis	Unspecified condition of brain	12.8163
2814	Unspecified causes of encephalitis, myelitis, and encephalomyelitis	Unspecified disorders of nervous system	14.0149
2815	Unspecified causes of encephalitis, myelitis, and encephalomyelitis	Peroneal muscular atrophy	7.19994
2816	Unspecified causes of encephalitis, myelitis, and encephalomyelitis	Acute infective polyneuritis	26.3839
2817	Unspecified causes of encephalitis, myelitis, and encephalomyelitis	Polyneuropathy in diabetes	2.12008
2818	Unspecified causes of encephalitis, myelitis, and encephalomyelitis	Myasthenia gravis	2.23636
2819	Unspecified causes of encephalitis, myelitis, and encephalomyelitis	Hereditary progressive muscular dystrophy	6.09075
2820	Unspecified causes of encephalitis, myelitis, and encephalomyelitis	Degeneration of macula and posterior pole	131.787
2821	Unspecified causes of encephalitis, myelitis, and encephalomyelitis	Macular degeneration (senile), unspecified	1.93061
2822	Unspecified causes of encephalitis, myelitis, and encephalomyelitis	Pigmentary retinal dystrophy	3.03369
2823	Unspecified causes of encephalitis, myelitis, and encephalomyelitis	Unspecified glaucoma	1.72041
2824	Unspecified causes of encephalitis, myelitis, and encephalomyelitis	Unspecified cataract	1.84076
2825	Unspecified causes of encephalitis, myelitis, and encephalomyelitis	Unspecified otitis media	2.84836
2828	Unspecified causes of encephalitis, myelitis, and encephalomyelitis	Other forms of chronic ischemic heart disease	3.49241
2835	Unspecified causes of encephalitis, myelitis, and encephalomyelitis	Cerebral artery occlusion, unspecified with cerebral infarction	2.27397
2836	Unspecified causes of encephalitis, myelitis, and encephalomyelitis	Unspecified transient cerebral ischemia	1.79513
2837	Unspecified causes of encephalitis, myelitis, and encephalomyelitis	Cerebral atherosclerosis	2.62764
2838	Unspecified causes of encephalitis, myelitis, and encephalomyelitis	Other generalized ischemic cerebrovascular disease	3.95004
2840	Unspecified causes of encephalitis, myelitis, and encephalomyelitis	Thoracic aneurysm without mention of rupture	2.78813
2841	Unspecified causes of encephalitis, myelitis, and encephalomyelitis	Hereditary hemorrhagic telangiectasia	2.14905
2842	Unspecified causes of encephalitis, myelitis, and encephalomyelitis	Other venous embolism and thrombosis of unspecified site	2.84448
2845	Unspecified causes of encephalitis, myelitis, and encephalomyelitis	Other diseases of lung, not elsewhere classified	1.87684
2847	Unspecified causes of encephalitis, myelitis, and encephalomyelitis	Regional enteritis of unspecified site	2.15643
2848	Unspecified causes of encephalitis, myelitis, and encephalomyelitis	Irritable bowel syndrome	1.84291
2849	Unspecified causes of encephalitis, myelitis, and encephalomyelitis	Alcoholic fatty liver	3.15103
2850	Unspecified causes of encephalitis, myelitis, and encephalomyelitis	Other chronic nonalcoholic liver disease	1.77737
2852	Unspecified causes of encephalitis, myelitis, and encephalomyelitis	Chronic pancreatitis	2.12288
2854	Unspecified causes of encephalitis, myelitis, and encephalomyelitis	Celiac disease	1.89702
2855	Unspecified causes of encephalitis, myelitis, and encephalomyelitis	Nephritis and nephropathy, not specified as acute or chronic, with unspecified pathological lesion in kidney	3.55404
2856	Unspecified causes of encephalitis, myelitis, and encephalomyelitis	Urinary calculus, unspecified	2.86677
2857	Unspecified causes of encephalitis, myelitis, and encephalomyelitis	Pemphigus	2.33982
2859	Unspecified causes of encephalitis, myelitis, and encephalomyelitis	Other psoriasis	1.65647
2860	Unspecified causes of encephalitis, myelitis, and encephalomyelitis	Systemic lupus erythematosus	13.2991
2861	Unspecified causes of encephalitis, myelitis, and encephalomyelitis	Systemic sclerosis	3.50928
2862	Unspecified causes of encephalitis, myelitis, and encephalomyelitis	Sicca syndrome	9.75209
2863	Unspecified causes of encephalitis, myelitis, and encephalomyelitis	Rheumatoid arthritis	1.70666
2864	Unspecified causes of encephalitis, myelitis, and encephalomyelitis	Arthropathy, unspecified	1.84698
2865	Unspecified causes of encephalitis, myelitis, and encephalomyelitis	Ankylosing spondylitis	2.81146
2866	Unspecified causes of encephalitis, myelitis, and encephalomyelitis	Myalgia and myositis, unspecified	3.62367
2867	Unspecified causes of encephalitis, myelitis, and encephalomyelitis	Unspecified congenital anomaly of heart	5.06301
2868	Unspecified causes of encephalitis, myelitis, and encephalomyelitis	Other anomalies of upper limb, including shoulder girdle	12.176
2869	Unspecified causes of encephalitis, myelitis, and encephalomyelitis	Other hamartoses, not elsewhere classified	3.06902
2870	Unspecified causes of encephalitis, myelitis, and encephalomyelitis	Other abnormal blood chemistry	2.19482
2871	Other cerebral degenerations	Alzheimer's disease	36.5536
2872	Other cerebral degenerations	Parkinson's disease	463.316
2873	Other cerebral degenerations	Epilepsy, unspecified	61.1624
2874	Other cerebral degenerations	Unspecified condition of brain	14.2376
2875	Other cerebral degenerations	Unspecified disorders of nervous system	14.4571
2876	Other cerebral degenerations	Acute infective polyneuritis	9.29337
2878	Other cerebral degenerations	Myoneural disorders	2488.84
2879	Other cerebral degenerations	Myasthenia gravis	3.22967
2880	Other cerebral degenerations	Macular degeneration (senile), unspecified	2.78813
2881	Other cerebral degenerations	Unspecified glaucoma	1.98044
2882	Other cerebral degenerations	Unspecified cataract	2.53178
2885	Other cerebral degenerations	Other forms of chronic ischemic heart disease	201.745
2886	Other cerebral degenerations	Hypertr obstr cardiomyop	1.82148
2890	Other cerebral degenerations	Cerebral artery occlusion, unspecified with cerebral infarction	2.23909
2892	Other cerebral degenerations	Cerebral atherosclerosis	3.06029
2894	Other cerebral degenerations	Aortic aneurysm and dissection	898.747
2895	Other cerebral degenerations	Thoracic aneurysm without mention of rupture	1.67772
2896	Other cerebral degenerations	Other venous embolism and thrombosis of unspecified site	5.13488
2899	Other cerebral degenerations	Chronic periodontitis	15.962
2900	Other cerebral degenerations	Atrophic gastritis	1.79729
2902	Other cerebral degenerations	Other specified diseases of pancreas	3.46895
2903	Other cerebral degenerations	Chronic interstitial cystitis	6.17813
2906	Other cerebral degenerations	Osteoarthrosis and allied disorders	135.376
2907	Other cerebral degenerations	Arthropathy, unspecified	26.6734
2908	Other cerebral degenerations	Other disorders of bone and cartilage	396.506
2909	Other cerebral degenerations	Down's syndrome	58.9342
2911	Alzheimer's disease	Parkinson's disease	6.31211
2913	Alzheimer's disease	Friedreich's ataxia	2.63985
2918	Alzheimer's disease	Demyelinating disease of central nervous system, unspecified	1.98408
2919	Alzheimer's disease	Epilepsy, unspecified	5.69844
2921	Alzheimer's disease	Unspecified condition of brain	4.75538
2922	Alzheimer's disease	Unspecified disorders of nervous system	2.1602
2926	Alzheimer's disease	Myoneural disorders	4.37514
2930	Alzheimer's disease	Degeneration of macula and posterior pole	10.0371
2933	Alzheimer's disease	Unspecified glaucoma	1.52329
2934	Alzheimer's disease	Unspecified cataract	1.63338
2940	Alzheimer's disease	Other forms of chronic ischemic heart disease	2.88152
2942	Alzheimer's disease	Chronic pulmonary heart disease	6.31965
2946	Alzheimer's disease	Cardiovascular disease, unspecified	1.60285
2949	Alzheimer's disease	Unspecified transient cerebral ischemia	1.7965
2950	Alzheimer's disease	Cerebral atherosclerosis	4.2505
2951	Alzheimer's disease	Other generalized ischemic cerebrovascular disease	2.32048
2952	Alzheimer's disease	Generalized and unspecified atherosclerosis	1.66093
2953	Alzheimer's disease	Aortic aneurysm and dissection	3.15983
2956	Alzheimer's disease	Acute febrile mucocutaneous lymph node syndrome [MCLS]	3.66947
2958	Alzheimer's disease	Other venous embolism and thrombosis of unspecified site	2.55454
2961	Alzheimer's disease	Influenza	3.5548
2962	Alzheimer's disease	Asthma, unspecified	2.89204
2966	Alzheimer's disease	Chronic periodontitis	3.0585
2980	Alzheimer's disease	Unspecified disorder of prostate	1.53402
2981	Alzheimer's disease	Azoospermia	1.57991
2982	Alzheimer's disease	Other atopic dermatitis and related conditions	1.78049
2983	Alzheimer's disease	Pemphigus	2.82157
2992	Alzheimer's disease	Rheumatoid arthritis and other inflammatory polyarthropathies	1.75546
2993	Alzheimer's disease	Osteoarthrosis and allied disorders	3.68867
2994	Alzheimer's disease	Arthropathy, unspecified	3.86838
2997	Alzheimer's disease	Other disorders of bone and cartilage	3.76391
2999	Alzheimer's disease	Unspecified congenital anomaly of heart	1.54242
3001	Alzheimer's disease	Biliary atresia	2.18757
3004	Alzheimer's disease	Osteogenesis imperfecta	2.02529
3005	Alzheimer's disease	Osteopetrosis	3.3317
3006	Alzheimer's disease	Down's syndrome	3.83323
3008	Alzheimer's disease	Other abnormal blood chemistry	1.5326
3009	Parkinson's disease	Multiple sclerosis	1.95867
3010	Parkinson's disease	Epilepsy, unspecified	58.8268
3011	Parkinson's disease	Unspecified condition of brain	20.5408
3012	Parkinson's disease	Unspecified disorders of nervous system	6.9525
3014	Parkinson's disease	Myasthenia gravis	1.55317
3016	Parkinson's disease	Unspecified glaucoma	1.64507
3017	Parkinson's disease	Unspecified cataract	1.82633
3021	Parkinson's disease	Other forms of chronic ischemic heart disease	278.934
3025	Parkinson's disease	Cardiovascular disease, unspecified	2.2281
3028	Parkinson's disease	Unspecified transient cerebral ischemia	2.17626
3029	Parkinson's disease	Cerebral atherosclerosis	2.0604
3031	Parkinson's disease	Generalized and unspecified atherosclerosis	1.9227
3032	Parkinson's disease	Other venous embolism and thrombosis of unspecified site	4.9388
3033	Parkinson's disease	Asthma, unspecified	43.9539
3036	Parkinson's disease	Atrophic gastritis	2.59299
3038	Parkinson's disease	Irritable bowel syndrome	1.82845
3042	Parkinson's disease	Pemphigus	8.12516
3043	Parkinson's disease	Other psoriasis	1.9174
3044	Parkinson's disease	Diffuse diseases of connective tissue	1414.52
3047	Parkinson's disease	Osteoarthrosis and allied disorders	227.862
3048	Parkinson's disease	Arthropathy, unspecified	70.5509
3049	Parkinson's disease	Myalgia and myositis, unspecified	1.98685
3050	Parkinson's disease	Other disorders of bone and cartilage	266.955
3051	Parkinson's disease	Other and unspecified disorders of bone and cartilage	246.979
3052	Parkinson's disease	Other abnormal blood chemistry	1.84524
3055	Other extrapyramidal disease and abnormal movement disorders	Irritable bowel syndrome	38.3061
3056	Huntington's chorea	Friedreich's ataxia	86.0985
3057	Huntington's chorea	Other spinocerebellar diseases	38.7934
3058	Huntington's chorea	Unspecified disorder of autonomic nervous system	1.52097
3060	Huntington's chorea	Epilepsy, unspecified	19.2867
3061	Huntington's chorea	Unspecified condition of brain	4.48963
3062	Huntington's chorea	Unspecified disorders of nervous system	18.2353
3065	Huntington's chorea	Unspecified cataract	1.99591
3077	Huntington's chorea	Other generalized ischemic cerebrovascular disease	1.79884
3080	Huntington's chorea	Aortic aneurysm of unspecified site without mention of rupture	2.99243
3083	Huntington's chorea	Other diseases of lung, not elsewhere classified	1.79939
3084	Huntington's chorea	Chronic periodontitis	10.0668
3085	Huntington's chorea	Atrophic gastritis	2.26701
3086	Huntington's chorea	Regional enteritis of unspecified site	2.10437
3091	Huntington's chorea	Other atopic dermatitis and related conditions	8.87189
3092	Huntington's chorea	Pemphigus	5.32777
3097	Huntington's chorea	Ankylosing spondylitis	1.60042
3100	Spinocerebellar disease	Unspecified essential hypertension	2.08789
3101	Spinocerebellar disease	Primary pulmonary hypertension	50.3054
3102	Spinocerebellar disease	Atrial fibrillation	2.40532
3103	Spinocerebellar disease	Chronic airway obstruction, not elsewhere classified	2.31314
3104	Spinocerebellar disease	Arthropathy, unspecified	1791.57
3105	Friedreich's ataxia	Amyotrophic lateral sclerosis	10.988
3106	Friedreich's ataxia	Unspecified disorder of autonomic nervous system	24.6051
3107	Friedreich's ataxia	Multiple sclerosis	13.8512
3108	Friedreich's ataxia	Peroneal muscular atrophy	58.9362
3110	Friedreich's ataxia	Unspecified glaucoma	2.44916
3118	Friedreich's ataxia	Heart disease, unspecified	2.22691
3120	Friedreich's ataxia	Cerebral atherosclerosis	1.56113
3121	Friedreich's ataxia	Other generalized ischemic cerebrovascular disease	3.88003
3123	Friedreich's ataxia	Aortic aneurysm of unspecified site without mention of rupture	8.06819
3125	Friedreich's ataxia	Other diseases of lung, not elsewhere classified	4.24509
3126	Friedreich's ataxia	Chronic periodontitis	27.1421
3128	Friedreich's ataxia	Alcoholic fatty liver	38.6898
3129	Friedreich's ataxia	Chronic pancreatitis	7.81972
3130	Friedreich's ataxia	Other specified diseases of pancreas	5.89868
3131	Friedreich's ataxia	Urinary calculus, unspecified	17.5998
3132	Friedreich's ataxia	Pemphigus	57.459
3133	Friedreich's ataxia	Systemic lupus erythematosus	2.51219
3135	Friedreich's ataxia	Myalgia and myositis, unspecified	2.34174
3137	Other spinocerebellar diseases	Amyotrophic lateral sclerosis	9.90174
3138	Other spinocerebellar diseases	Multiple sclerosis	12.4819
3139	Other spinocerebellar diseases	Demyelinating disease of central nervous system, unspecified	76.8651
3140	Other spinocerebellar diseases	Unspecified condition of brain	10.9083
3141	Other spinocerebellar diseases	Unspecified disorders of nervous system	22.1528
3142	Other spinocerebellar diseases	Peroneal muscular atrophy	26.5549
3143	Other spinocerebellar diseases	Polyneuropathy in diabetes	1.56386
3144	Other spinocerebellar diseases	Hereditary progressive muscular dystrophy	44.928
3145	Other spinocerebellar diseases	Macular degeneration (senile), unspecified	2.13615
3146	Other spinocerebellar diseases	Unspecified glaucoma	1.65528
3150	Other spinocerebellar diseases	Other forms of chronic ischemic heart disease	38.6423
3155	Other spinocerebellar diseases	Cerebral artery occlusion, unspecified with cerebral infarction	2.28734
3156	Other spinocerebellar diseases	Unspecified transient cerebral ischemia	1.52788
3157	Other spinocerebellar diseases	Cerebral atherosclerosis	2.34467
3158	Other spinocerebellar diseases	Other generalized ischemic cerebrovascular disease	3.49646
3159	Other spinocerebellar diseases	Generalized and unspecified atherosclerosis	2.56911
3160	Other spinocerebellar diseases	Hereditary hemorrhagic telangiectasia	23.7784
3161	Other spinocerebellar diseases	Other venous embolism and thrombosis of unspecified site	7.86828
3162	Other spinocerebellar diseases	Chronic airway obstruction, not elsewhere classified	1.50398
3163	Other spinocerebellar diseases	Atrophic gastritis	2.75403
3164	Other spinocerebellar diseases	Regional enteritis of unspecified site	3.4086
3165	Other spinocerebellar diseases	Other chronic nonalcoholic liver disease	3.9332
3166	Other spinocerebellar diseases	Other specified disorders of biliary tract	1.91347
3167	Other spinocerebellar diseases	Chronic pancreatitis	2.34889
3168	Other spinocerebellar diseases	Chronic interstitial cystitis	9.46687
3169	Other spinocerebellar diseases	Pemphigus	25.8893
3170	Other spinocerebellar diseases	Other psoriasis	6.10943
3172	Other spinocerebellar diseases	Polycystic kidney, unspecified type	13.0331
3174	Amyotrophic lateral sclerosis	Motor neuron disease	2278.64
3175	Amyotrophic lateral sclerosis	Unspecified disorder of autonomic nervous system	3.49395
3176	Amyotrophic lateral sclerosis	Multiple sclerosis	7.53973
3177	Amyotrophic lateral sclerosis	Demyelinating disease of central nervous system, unspecified	30.2809
3180	Amyotrophic lateral sclerosis	Unspecified disorders of nervous system	33.7447
3181	Amyotrophic lateral sclerosis	Peroneal muscular atrophy	6.97418
3182	Amyotrophic lateral sclerosis	Acute infective polyneuritis	8.22799
3183	Amyotrophic lateral sclerosis	Polyneuropathy in diabetes	1.83455
3184	Amyotrophic lateral sclerosis	Myasthenia gravis	11.4377
3185	Amyotrophic lateral sclerosis	Hereditary progressive muscular dystrophy	24.779
3186	Amyotrophic lateral sclerosis	Myotonic disorders	7.48321
3207	Amyotrophic lateral sclerosis	Scrotal varices	3.50021
3209	Amyotrophic lateral sclerosis	Asthma, unspecified	3.67819
3211	Amyotrophic lateral sclerosis	Other diseases of lung, not elsewhere classified	2.03806
3219	Amyotrophic lateral sclerosis	Other specified diseases of pancreas	1.67524
3224	Amyotrophic lateral sclerosis	Unspecified disorder of prostate	2.70141
3231	Amyotrophic lateral sclerosis	Sicca syndrome	2.26711
3232	Amyotrophic lateral sclerosis	Dermatomyositis	1.76673
3236	Amyotrophic lateral sclerosis	Myalgia and myositis, unspecified	1.55181
3237	Amyotrophic lateral sclerosis	Polycystic kidney, unspecified type	2.05375
3239	Motor neuron disease	Myasthenia gravis	81.3474
3242	Motor neuron disease	Cardiovascular disease, unspecified	2.12176
3243	Motor neuron disease	Unspecified transient cerebral ischemia	1.93189
3245	Motor neuron disease	Irritable bowel syndrome	11.9707
3246	Motor neuron disease	Other specified disorders of biliary tract	31.4527
3247	Unspecified disorder of autonomic nervous system	Multiple sclerosis	2.20219
3248	Unspecified disorder of autonomic nervous system	Demyelinating disease of central nervous system, unspecified	6.02729
3249	Unspecified disorder of autonomic nervous system	Epilepsy, unspecified	3.67448
3251	Unspecified disorder of autonomic nervous system	Unspecified condition of brain	1.71072
3252	Unspecified disorder of autonomic nervous system	Unspecified disorders of nervous system	17.3709
3253	Unspecified disorder of autonomic nervous system	Peroneal muscular atrophy	6.24682
3254	Unspecified disorder of autonomic nervous system	Acute infective polyneuritis	6.97904
3255	Unspecified disorder of autonomic nervous system	Polyneuropathy in diabetes	4.21024
3256	Unspecified disorder of autonomic nervous system	Myasthenia gravis	1.94031
3257	Unspecified disorder of autonomic nervous system	Hereditary progressive muscular dystrophy	2.64223
3258	Unspecified disorder of autonomic nervous system	Macular degeneration (senile), unspecified	1.75879
3259	Unspecified disorder of autonomic nervous system	Pigmentary retinal dystrophy	5.26419
3260	Unspecified disorder of autonomic nervous system	Unspecified glaucoma	1.67654
3261	Unspecified disorder of autonomic nervous system	Unspecified cataract	2.09142
3262	Unspecified disorder of autonomic nervous system	Unspecified otitis media	1.60635
3264	Unspecified disorder of autonomic nervous system	Unspecified	8.63912
3266	Unspecified disorder of autonomic nervous system	Other forms of chronic ischemic heart disease	1.51504
3268	Unspecified disorder of autonomic nervous system	Hypertr obstr cardiomyop	2.29803
3271	Unspecified disorder of autonomic nervous system	Cardiovascular disease, unspecified	1.6802
3272	Unspecified disorder of autonomic nervous system	Heart disease, unspecified	1.88829
3273	Unspecified disorder of autonomic nervous system	Cerebral artery occlusion, unspecified with cerebral infarction	1.70391
3274	Unspecified disorder of autonomic nervous system	Unspecified transient cerebral ischemia	2.12427
3275	Unspecified disorder of autonomic nervous system	Cerebral atherosclerosis	2.1511
3276	Unspecified disorder of autonomic nervous system	Other generalized ischemic cerebrovascular disease	3.35859
3277	Unspecified disorder of autonomic nervous system	Generalized and unspecified atherosclerosis	1.82083
3279	Unspecified disorder of autonomic nervous system	Aortic aneurysm of unspecified site without mention of rupture	2.85057
3281	Unspecified disorder of autonomic nervous system	Other venous embolism and thrombosis of unspecified site	1.85095
3282	Unspecified disorder of autonomic nervous system	Other lymphedema	1.73802
3283	Unspecified disorder of autonomic nervous system	Asthma, unspecified	4.11822
3288	Unspecified disorder of autonomic nervous system	Atrophic gastritis	2.37549
3290	Unspecified disorder of autonomic nervous system	Irritable bowel syndrome	2.02723
3291	Unspecified disorder of autonomic nervous system	Alcoholic fatty liver	2.7339
3292	Unspecified disorder of autonomic nervous system	Other chronic nonalcoholic liver disease	1.54209
3294	Unspecified disorder of autonomic nervous system	Chronic pancreatitis	2.30232
3295	Unspecified disorder of autonomic nervous system	Other specified diseases of pancreas	1.87565
3296	Unspecified disorder of autonomic nervous system	Celiac disease	2.46884
3297	Unspecified disorder of autonomic nervous system	Nephritis and nephropathy, not specified as acute or chronic, with unspecified pathological lesion in kidney	2.31267
3298	Unspecified disorder of autonomic nervous system	Urinary calculus, unspecified	3.7309
3299	Unspecified disorder of autonomic nervous system	Chronic interstitial cystitis	3.71167
3300	Unspecified disorder of autonomic nervous system	Other atopic dermatitis and related conditions	3.38052
3301	Unspecified disorder of autonomic nervous system	Pemphigus	3.04512
3302	Unspecified disorder of autonomic nervous system	Psoriatic arthropathy	1.71449
3303	Unspecified disorder of autonomic nervous system	Other psoriasis	1.67672
3304	Unspecified disorder of autonomic nervous system	Lichen planus	7.22603
3305	Unspecified disorder of autonomic nervous system	Systemic lupus erythematosus	2.30771
3306	Unspecified disorder of autonomic nervous system	Systemic sclerosis	3.04472
3307	Unspecified disorder of autonomic nervous system	Sicca syndrome	6.48686
3308	Unspecified disorder of autonomic nervous system	Dermatomyositis	5.2749
3309	Unspecified disorder of autonomic nervous system	Rheumatoid arthritis	1.72384
3310	Unspecified disorder of autonomic nervous system	Arthropathy, unspecified	3.20495
3311	Unspecified disorder of autonomic nervous system	Ankylosing spondylitis	2.13437
3312	Unspecified disorder of autonomic nervous system	Myalgia and myositis, unspecified	3.64039
3313	Unspecified disorder of autonomic nervous system	Unspecified congenital anomaly of heart	2.19639
3314	Unspecified disorder of autonomic nervous system	Polycystic kidney, unspecified type	2.04395
3315	Unspecified disorder of autonomic nervous system	Other anomalies of upper limb, including shoulder girdle	5.28207
3317	Multiple sclerosis	Demyelinating disease of central nervous system, unspecified	66.7998
3318	Multiple sclerosis	Epilepsy, unspecified	4.65416
3319	Multiple sclerosis	Cataplexy and narcolepsy	1.58556
3321	Multiple sclerosis	Unspecified disorders of nervous system	9.90101
3322	Multiple sclerosis	Peroneal muscular atrophy	2.63744
3323	Multiple sclerosis	Acute infective polyneuritis	1.76795
3325	Multiple sclerosis	Myasthenia gravis	3.03107
3326	Multiple sclerosis	Hereditary progressive muscular dystrophy	30.1202
3327	Multiple sclerosis	Myotonic disorders	7.07486
3329	Multiple sclerosis	Pigmentary retinal dystrophy	3.33385
3349	Multiple sclerosis	Other venous embolism and thrombosis of unspecified site	1.6932
3350	Multiple sclerosis	Other lymphedema	2.27478
3354	Multiple sclerosis	Chronic periodontitis	1.6195
3362	Multiple sclerosis	Celiac disease	2.43217
3364	Multiple sclerosis	Urinary calculus, unspecified	4.20055
3365	Multiple sclerosis	Chronic interstitial cystitis	1.56709
3366	Multiple sclerosis	Other atopic dermatitis and related conditions	2.14091
3367	Multiple sclerosis	Pemphigus	3.42844
3373	Multiple sclerosis	Sicca syndrome	2.1434
3375	Multiple sclerosis	Rheumatoid arthritis and other inflammatory polyarthropathies	10.1319
3376	Multiple sclerosis	Arthropathy, unspecified	1.69143
3379	Multiple sclerosis	Other disorders of bone and cartilage	8.04592
3380	Multiple sclerosis	Hirschsprung's disease and other congenital functional disorders of colon	6.83903
3382	Multiple sclerosis	Other anomalies of upper limb, including shoulder girdle	2.23012
3383	Multiple sclerosis	Osteopetrosis	3.43382
3386	Demyelinating disease of central nervous system, unspecified	Unspecified condition of brain	6.67179
3387	Demyelinating disease of central nervous system, unspecified	Unspecified disorders of nervous system	63.23
3388	Demyelinating disease of central nervous system, unspecified	Peroneal muscular atrophy	5.41391
3389	Demyelinating disease of central nervous system, unspecified	Acute infective polyneuritis	49.3557
3390	Demyelinating disease of central nervous system, unspecified	Polyneuropathy in diabetes	4.35739
3391	Demyelinating disease of central nervous system, unspecified	Myasthenia gravis	2.01792
3392	Demyelinating disease of central nervous system, unspecified	Hereditary progressive muscular dystrophy	13.7396
3393	Demyelinating disease of central nervous system, unspecified	Myotonic disorders	29.0453
3394	Demyelinating disease of central nervous system, unspecified	Macular degeneration (senile), unspecified	2.17755
3395	Demyelinating disease of central nervous system, unspecified	Unspecified glaucoma	1.51862
3396	Demyelinating disease of central nervous system, unspecified	Unspecified cataract	2.17507
3403	Demyelinating disease of central nervous system, unspecified	Cardiovascular disease, unspecified	2.05267
3404	Demyelinating disease of central nervous system, unspecified	Heart disease, unspecified	2.04565
3405	Demyelinating disease of central nervous system, unspecified	Cerebral artery occlusion, unspecified with cerebral infarction	2.33166
3406	Demyelinating disease of central nervous system, unspecified	Unspecified transient cerebral ischemia	3.01914
3407	Demyelinating disease of central nervous system, unspecified	Cerebral atherosclerosis	6.40549
3408	Demyelinating disease of central nervous system, unspecified	Other generalized ischemic cerebrovascular disease	8.1977
3409	Demyelinating disease of central nervous system, unspecified	Generalized and unspecified atherosclerosis	2.25628
[truncated: 1,408 more rows]
