# Supplementary material for: Optimized network based natural language processing approach to reveal disease comorbidities in COVID-19
Source: Sci Rep. 2024 Jan 28;14:2325. doi: 10.1038/s41598-024-52819-5 (PMC10822845; doi:10.1038/s41598-024-52819-5)
Supplement: Supplementary file 7 — Supplementary Information 7. [file 41598_2024_52819_MOESM7_ESM.xlsx]

## Sheet: tf_tf_list
AHR	RUNX1
AHR	TCF7L2
AHR	CUX1
AHR	TEAD1
AHR	RARA
AHR	BCL6
AHR	CCND1
AHR	ESR1
AHR	RUNX2
AHR	EGFR
AHR	HEY1
AHR	PPARG
AHR	KLF4
AHR	PAX5
AHR	ONECUT1
AHR	CDX2
AHR	TFAP2A
AHR	TFAP2C
AHR	MEIS1
AHR	LEF1
AHR	GRHL2
AHR	E2F6
AHR	PRDM1
AHR	HES1
AHR	RBPJ
AHR	NFE2L2
AHR	PTPN1
AHR	FOS
AHR	MEF2A
AHR	BRD7
AHR	IL6
AHR	MEF2D
AHR	TNFSF12
AHR	JUND
AHR	MNT
AHR	ILF3
AHR	OGG1
AHR	THRA
AHR	NFKB1
AHR	RREB1
AHR	PRMT5
AHR	DNMT3A
AHR	EP300
AHR	HDAC4
AHR	TP63
AHR	SP1
AHR	VHL
AHR	DPF2
AHR	NSUN2
AHR	KLF5
AHR	JUNB
AHR	BCLAF1
AHR	CEBPA
AHR	EHMT2
AHR	MAFB
AHR	RELA
AHR	KDM1A
AHR	ETS2
AHR	MEN1
AHR	NOTCH1
AHR	ZBTB7A
AHR	IRF3
AHR	SIRT6
AHR	EGR1
AHR	KLF9
AHR	TCF3
AHR	BANP
AHR	FOSB
AHR	CDK4
AHR	SRSF1
AHR	HIF1A
AHR	NFE2
AHR	RUNX3
AHR	SNAI2
AHR	SMAD4
AHR	KAT2B
AHR	ERG
AHR	AKT1
AHR	ELK3
AHR	CXADR
AHR	IRF1
AHR	BCL2L2
AHR	HMGA1
AHR	SREBF2
AHR	YY1
AHR	PTEN
AHR	XBP1
AHR	TP53
AHR	MXI1
AHR	ZEB2
AHR	POU2F1
AHR	PAX6
AHR	FOXD3
AHR	MKL1
AHR	FOXO3
AHR	MAX
AHR	JAG1
AHR	DTX1
AHR	REPIN1
AHR	EGR3
AHR	DDIT3
AHR	KDM2A
AHR	EED
AHR	SOX4
AHR	ZEB1
AHR	CTGF
AHR	MECP2
AHR	HDAC3
AHR	TGFB1
AHR	REL
AHR	ARNT
AHR	BRCA1
AHR	IL1B
AHR	MYC
APEX1	NFKB1
APEX1	RELA
AR	MITF
AR	LIN28B
AR	KDM4A
AR	MKL1
AR	NFIA
AR	SMAD3
AR	RREB1
AR	MYB
AR	ZBTB16
AR	PRKCA
AR	JAG1
AR	TCF7L2
AR	FLI1
AR	EPAS1
AR	RUNX3
AR	KLF3
AR	CUX1
AR	HDAC4
AR	NCOR2
AR	RXRA
AR	ZEB2
AR	CCND1
AR	NF1
AR	HIF1A
AR	NR3C2
AR	TCF3
AR	NFIB
AR	PDGFA
AR	KAT2B
AR	E2F3
AR	ESR1
AR	RUNX2
AR	EGFR
AR	THRA
AR	ETS1
AR	PPARG
AR	TLR4
AR	TP63
AR	EHF
AR	AKT3
AR	BMPR1B
AR	PBX1
AR	POU2F2
AR	PAX5
AR	SOX17
AR	ZIC1
AR	ONECUT1
AR	FOXF2
AR	LMX1A
AR	HOXA10
AR	BMP6
AR	BMI1
AR	PROX1
AR	MAFB
AR	TFAP2A
AR	TFAP2C
AR	PAX6
AR	GATA6
AR	MEIS1
AR	LEF1
AR	GATA4
AR	SOX9
AR	TP73
AR	GRHL2
AR	BMP4
AR	ATF3
AR	ATOH8
AR	GATA3
AR	HLF
AR	AR
AR	TBX1
AR	NEUROG3
AR	LMO2
AR	NFATC1
AR	PPARA
AR	MECOM
AR	HSF2
AR	NR5A2
AR	SOX2
AR	NANOG
AR	PRDM1
AR	YAP1
AR	MYF5
AR	GLI1
AR	HDAC9
AR	BANP
AR	AGO2
AR	SON
AR	MEF2D
AR	POU2F1
AR	KDM5B
AR	BCLAF1
AR	ZBTB7A
AR	MAX
AR	CTGF
AR	CTNNB1
AR	KLF2
AR	KLF9
AR	FOXO3
AR	RPS6KA5
AR	SREBF2
AR	PTPN1
AR	IRF1
AR	STAT1
AR	LIN28A
AR	MYC
AR	BRD4
AR	KMT2A
AR	DNMT3A
AR	SMARCA4
AR	YY1
AR	RELB
AR	BRD7
AR	KDM1A
AR	BMPR1A
AR	DNMT1
AR	PCGF2
AR	MEF2C
AR	SMAD4
AR	KDM2A
AR	MBD2
AR	SNAI1
AR	NFKB2
AR	DPF2
AR	SKIL
AR	REPIN1
AR	PSMD9
AR	E2F7
AR	ITGB3
AR	NFE2
AR	CREBBP
AR	STAT4
AR	NR1H4
AR	ELK1
AR	MECP2
AR	E2F1
AR	HSF1
AR	IRF4
AR	OGG1
AR	NOTCH3
AR	DTX1
AR	IFNG
AR	TRIM32
AR	TLR8
AR	MYOCD
AR	CAMP
AR	FOXP3
AR	IFNB1
AR	SNAI2
AR	SOX10
AR	TAF15
AR	EHMT2
AR	BCL6
AR	EP300
AR	BRCA1
AR	REST
AR	NFYA
AR	DDX5
AR	ZBTB4
AR	SRSF1
AR	TP53
AR	ETS2
AR	RELA
AR	HDAC2
AR	JUN
AR	SMAD2
AR	HMGA1
AR	USF1
AR	RARA
AR	TNF
AR	VHL
AR	PTEN
AR	FOS
AR	ILF3
AR	ERG
AR	DLX5
AR	ETV4
AR	VDR
AR	SREBF1
AR	DDX6
AR	SIRT6
AR	HDAC3
AR	TEAD1
AR	KHSRP
AR	ILF2
AR	CDKN1A
AR	ELK3
AR	E2F6
AR	JUND
AR	E2F2
AR	FOSL1
AR	EGR3
AR	BCR
AR	RUNX1
AR	MXI1
AR	RBBP5
AR	EGR1
AR	MAPK14
AR	MUC1
AR	PLK1
AR	CEBPB
AR	DDIT3
AR	TNFSF12
AR	ATF4
AR	STAT6
AR	IL1B
AR	NAB2
AR	NFKB1
AR	TCF4
AR	FOXO1
AR	PIM1
AR	ETV5
AR	HOXB7
AR	RUNX1T1
AR	PITX2
AR	SIX1
AR	SMAD1
AR	MNT
AR	TLX3
AR	AKT1
AR	KLF5
AR	TH
AR	ESR2
AR	STAT3
AR	MYCN
AR	NKX2-1
AR	POU5F1
AR	TGFB1
AR	IL6
AR	IL2
AR	MMP9
AR	HNF1A
AR	NCOR1
AR	NR1H3
AR	HES1
ARNT	RUNX1
ARNT	MYB
ARNT	TCF7L2
ARNT	EPAS1
ARNT	CUX1
ARNT	TEAD1
ARNT	RARA
ARNT	BCL6
ARNT	CCND1
ARNT	KAT2B
ARNT	ESR1
ARNT	RUNX2
ARNT	EGFR
ARNT	HEY1
ARNT	PPARG
ARNT	TP63
ARNT	BMPR1B
ARNT	KLF4
ARNT	PAX5
ARNT	ONECUT1
ARNT	CDX2
ARNT	TFAP2A
ARNT	TFAP2C
ARNT	MEIS1
ARNT	LEF1
ARNT	GRHL2
ARNT	AR
ARNT	JUN
ARNT	E2F6
ARNT	PRDM1
ARNT	BANP
ARNT	MAX
ARNT	HES1
ARNT	RBPJ
ARNT	NFE2L2
ARNT	PTPN1
ARNT	FOS
ARNT	MEF2A
ARNT	CXADR
ARNT	BRD7
ARNT	IL6
ARNT	MYOD1
ARNT	TLR8
ARNT	ZEB1
ARNT	ETV5
ARNT	SRSF1
ARNT	SREBF2
ARNT	MEF2C
ARNT	NSUN2
ARNT	EP300
ARNT	NFIA
ARNT	NFE2
ARNT	LIN28B
ARNT	CDK4
ARNT	EGR1
ARNT	ZIC1
ARNT	HOXA9
ARNT	ZBTB7A
ARNT	APEX1
ARNT	MNT
ARNT	ETS2
ARNT	AKT1
ARNT	PRMT5
ARNT	KLF9
ARNT	SKIL
ARNT	ATOH8
ARNT	PTEN
ARNT	CTGF
ARNT	JUND
ARNT	NAB2
ARNT	BMI1
ARNT	HDAC4
ARNT	TNFSF12
ARNT	RELA
ARNT	STAT1
ARNT	ILF2
ARNT	ERG
ARNT	XBP1
ARNT	KHSRP
ARNT	IRF3
ARNT	CREB1
ARNT	DDX5
ARNT	SIRT1
ARNT	EHMT2
ARNT	SNAI2
ARNT	AGO2
ARNT	REPIN1
ARNT	SIRT6
ARNT	ELK3
ARNT	NOTCH1
ARNT	FOSB
ARNT	NFATC3
ARNT	DNMT3A
ARNT	RXRA
ARNT	HMGA1
ARNT	DPF2
ARNT	HIF1A
ARNT	SMAD2
ARNT	RREB1
ARNT	THRA
ARNT	E2F7
ARNT	MEF2D
ARNT	JUNB
ARNT	IRF1
ARNT	KDM1A
ARNT	FOSL1
ARNT	NFKB1
ARNT	VHL
ARNT	BMP4
ARNT	SNAI1
ARNT	PCGF2
ARNT	ILF3
ARNT	BCL2L2
ARNT	AHR
ARNT	BRCA1
ARNT	RELB
ASCL2	AGO2
ASCL2	MYC
ASCL2	CTNNB1
ASCL2	USF1
ASCL2	NFKB2
ASCL2	ASH1L
ASCL2	ELK3
ASCL2	FOSL1
ASCL2	RELA
ASCL2	RBBP5
ASCL2	KDM5B
ASCL2	EP300
ASCL2	MYOG
ASCL2	E2F6
ASCL2	PKM
ASCL2	ERG
ASCL2	SREBF2
ASCL2	ZBTB7A
ASCL2	KDM1A
ASCL2	SNAI1
ASCL2	DPF2
ASCL2	SIRT6
ASCL2	IRF3
ASCL2	POU2F1
ASCL2	DNMT3B
ASCL2	ZEB1
ASCL2	STAT1
ASCL2	TP53
ASCL2	BMP4
ASCL2	KLF9
ASCL2	NFE2
ASCL2	ZBTB4
ASCL2	JUND
ASCL2	SMAD4
ASCL2	CBX7
ASCL2	CEBPD
ASCL2	NR1H2
ASCL2	THRA
ASCL2	LEF1
ASCL2	STAT4
ASCL2	RARA
ASCL2	HDAC3
ASCL2	SMAD3
ASCL2	TNFSF12
ASCL2	PRDM1
ASCL2	NFYA
ASCL2	MMP9
ASCL2	NR1H3
ASCL2	HES1
ASCL2	DDX5
ASH1L	TGFB1
ATF3	MKL1
ATF3	RUNX1
ATF3	SMAD3
ATF3	JAG1
ATF3	KLF3
ATF3	NCOR2
ATF3	RXRA
ATF3	RARA
ATF3	BCL6
ATF3	CEBPB
ATF3	ZEB2
ATF3	ETS2
ATF3	ELK3
ATF3	ETS1
ATF3	HNF4A
ATF3	TLR4
ATF3	KLF5
ATF3	PAX8
ATF3	PAX6
ATF3	SOX9
ATF3	ATF3
ATF3	CDKN2A
ATF3	JUN
ATF3	SOX2
ATF3	TAF15
ATF3	RBBP5
ATF3	PRMT5
ATF3	AGO2
ATF3	SP1
ATF3	BRCA1
ATF3	CDKN1A
ATF3	HES1
ATF3	PIM1
ATF3	XBP1
ATF3	NFE2L2
ATF3	SREBF2
ATF3	STAT3
ATF3	DDX5
ATF3	MYC
ATF3	PKM
ATF3	BRD4
ATF3	NCOR1
ATF3	JMJD1C
ATF3	MUC1
ATF3	CDK4
ATF3	SMAD1
ATF3	HMGA1
ATF3	PCGF2
ATF3	APEX1
ATF3	EGR1
ATF3	HDAC1
ATF3	SNAI1
ATF3	FOSL1
ATF3	IL6
ATF3	ITGB3
ATF3	IL2
ATF3	ARNT
ATF3	E2F1
ATF3	TRIM32
ATF3	ILF2
ATF3	IL4
ATF3	ESR2
ATF3	IFNB1
ATF3	TWIST1
ATF3	SNAI2
ATF3	FOXO3
ATF3	TEAD2
ATF3	TCF3
ATF3	YY1
ATF3	JUND
ATF3	ZBTB4
ATF3	DDX6
ATF3	KMT2A
ATF3	E2F3
ATF3	CBX7
ATF3	TP53
ATF3	OGG1
ATF3	HLF
ATF3	TNFSF12
ATF3	RELB
ATF3	ATOH8
ATF3	MEN1
ATF3	SPI1
ATF3	CUX1
ATF3	TEAD1
ATF3	NKX2-5
ATF3	DPF2
ATF3	GATA2
ATF3	EGFR
ATF3	IL1B
ATF3	AKT1
ATF3	SKIL
ATF3	MNT
ATF3	NFATC1
ATF3	PTPN1
ATF3	TGFB1
ATF3	RUNX3
ATF3	PLK1
ATF3	ATF4
ATF3	VHL
ATF3	RELA
ATF3	MEF2A
ATF3	IRF1
ATF3	IRF3
ATF3	FOSB
ATF3	AKT3
ATF3	GLI1
ATF3	MITF
ATF3	PITX2
ATF3	FOXD3
ATF3	CCND1
ATF3	TLX3
ATF3	TH
ATF3	NF1
ATF3	NR2E1
ATF3	FOS
ATF3	KLF9
ATF3	MYOCD
ATF3	CFTR
ATF3	DDIT3
ATF3	IFNG
ATF3	AKT2
ATF3	ASH1L
ATF3	BANP
ATF3	BCL2L2
ATF3	BCR
ATF3	BMI1
ATF3	BMPR1A
ATF3	CBFB
ATF3	CEBPA
ATF3	CEBPD
ATF3	CTCF
ATF3	CTNNB1
ATF3	DNMT1
ATF3	E2F6
ATF3	EED
ATF3	EGR2
ATF3	ELK1
ATF3	EZH2
ATF3	FOXJ1
ATF3	FOXM1
ATF3	FUS
ATF3	HDAC2
ATF3	HDAC4
ATF3	HIF1A
ATF3	HOXA9
ATF3	HOXB7
ATF3	HOXD10
ATF3	HSF2
ATF3	ILF3
ATF3	JUNB
ATF3	KDM1A
ATF3	KDM2A
ATF3	KDM2B
ATF3	KDM4A
ATF3	KDM5B
ATF3	KHSRP
ATF3	LAMTOR5
ATF3	MAPK14
ATF3	MAX
ATF3	MBD2
ATF3	MEF2D
ATF3	MEIS1
ATF3	MXI1
ATF3	NAB2
ATF3	NEUROD1
ATF3	NFATC3
ATF3	NFIA
ATF3	NFIB
ATF3	NFYA
ATF3	NOTCH1
ATF3	NR1H2
ATF3	NR1H3
ATF3	NR3C2
ATF3	NR5A2
ATF3	NSUN2
ATF3	PDLIM7
ATF3	PELP1
ATF3	POU2F1
ATF3	POU2F2
ATF3	PRKCA
ATF3	PSMD9
ATF3	PTEN
ATF3	RBPJ
ATF3	REPIN1
ATF3	REST
ATF3	RREB1
ATF3	SIRT1
ATF3	SIRT6
ATF3	SMARCA4
ATF3	SPRR2A
ATF3	SREBF1
ATF3	SRF
ATF3	SRSF1
ATF3	STAT1
ATF3	STAT6
ATF3	TAZ
ATF3	TBX1
ATF3	TFAP2A
ATF3	UBE2I
ATF3	USF1
ATF3	YBX1
ATF3	ZBTB7A
ATF3	ZEB1
ATF3	ZIC1
ATF4	CTCF
ATF4	SNAI1
ATF4	RUNX1
ATF4	THRA
ATF4	JUNB
ATF4	TP53
ATF4	NKX2-5
ATF4	PTEN
ATF4	FOSB
ATF4	YY1
ATF4	NFE2
ATF4	NFIB
ATF4	ELK3
ATF4	MNT
ATF4	CDKN1A
ATF4	PIM1
ATF4	DDX5
ATF4	ATOH8
ATF4	SOX4
ATF4	AKT3
ATF4	RELB
ATF4	BRCA1
ATF4	CEBPB
ATF4	IRF1
ATF4	IL1B
ATF4	SMAD1
ATF4	VHL
ATF4	SRSF1
ATF4	HIF1A
ATF4	FOXF2
ATF4	ILF2
ATF4	NFE2L2
ATF4	RARA
ATF4	RB1
ATF4	PTPN1
ATF4	ZBTB4
ATF4	STAT4
ATF4	HDAC1
ATF4	PKM
ATF4	NR1H2
ATF4	KLF4
ATF4	OGG1
ATF4	HDAC2
ATF4	TEAD1
ATF4	STAT6
ATF4	BRD4
ATF4	TNFSF12
ATF4	KHSRP
ATF4	MYOG
ATF4	TP63
ATF4	KLF3
ATF4	MYC
ATF4	CREB1
ATF4	HDAC4
ATF4	TCF3
ATF4	ETV4
ATF4	NKX2-1
ATF4	PITX2
ATF4	FOXD3
ATF4	SREBF2
ATF4	JAG1
ATF4	AHR
ATF4	NF1
ATF4	NR2E1
ATF4	FOS
ATF4	ATF3
ATF4	DDIT3
ATF4	FGF21
ATF4	IL6
ATF4	SIRT1
ATF4	CREBBP
ATF4	EP300
ATF4	RPS6KA5
BCL6	BCL6
BCL6	CDKN1A
BCL6	IRF4
BCL6	MYC
BCL6	NFKB1
BCL6	STAT3
BCL6	XBP1
BCL6	PRDM1
BCLAF1	AGO2
BCLAF1	AHR
BCLAF1	AKT2
BCLAF1	APEX1
BCLAF1	ARNT
BCLAF1	ASH1L
BCLAF1	ATF3
BCLAF1	ATF4
BCLAF1	BANP
BCLAF1	BCL2L2
BCLAF1	BCLAF1
BCLAF1	BCR
BCLAF1	BMI1
BCLAF1	BMP4
BCLAF1	BMPR1A
BCLAF1	BRCA1
BCLAF1	BRD7
BCLAF1	CAMP
BCLAF1	CBFB
BCLAF1	CBX7
BCLAF1	CDK4
BCLAF1	CDKN2A
BCLAF1	CEBPA
BCLAF1	CEBPB
BCLAF1	CREB1
BCLAF1	CREBBP
BCLAF1	CTCF
BCLAF1	CTNNB1
BCLAF1	CUX1
BCLAF1	DDIT3
BCLAF1	DDX5
BCLAF1	DDX6
BCLAF1	DNMT1
BCLAF1	DNMT3A
BCLAF1	DNMT3B
BCLAF1	DPF2
BCLAF1	E2F1
BCLAF1	E2F3
BCLAF1	E2F6
BCLAF1	E2F7
BCLAF1	EED
BCLAF1	EGR1
BCLAF1	EGR2
BCLAF1	EGR3
BCLAF1	ELK3
BCLAF1	EP300
BCLAF1	ESR1
BCLAF1	ESR2
BCLAF1	ETV4
BCLAF1	ETV5
BCLAF1	EZH2
BCLAF1	FLI1
BCLAF1	FOS
BCLAF1	FOSB
BCLAF1	FOSL1
BCLAF1	FOXM1
BCLAF1	FOXO1
BCLAF1	FOXO3
BCLAF1	FUS
BCLAF1	GFI1
BCLAF1	GLI1
BCLAF1	HDAC1
BCLAF1	HDAC2
BCLAF1	HDAC3
BCLAF1	HES1
BCLAF1	HEY1
BCLAF1	HIF1A
BCLAF1	HMGA1
BCLAF1	HSF1
BCLAF1	IL4
BCLAF1	IL6
BCLAF1	ILF2
BCLAF1	ILF3
BCLAF1	IRF1
BCLAF1	IRF4
BCLAF1	ITGB3
BCLAF1	JAG1
BCLAF1	JMJD1C
BCLAF1	JUN
BCLAF1	JUNB
BCLAF1	JUND
BCLAF1	KAT2B
BCLAF1	KDM1A
BCLAF1	KDM2A
BCLAF1	KDM4A
BCLAF1	KDM5B
BCLAF1	KHSRP
BCLAF1	KLF2
BCLAF1	KLF3
BCLAF1	KLF9
BCLAF1	KMT2A
BCLAF1	LAMTOR5
BCLAF1	LMO2
BCLAF1	MAPK14
BCLAF1	MAX
BCLAF1	MBD2
BCLAF1	MEF2A
BCLAF1	MEF2D
BCLAF1	MEN1
BCLAF1	MITF
BCLAF1	MMP9
BCLAF1	MNT
BCLAF1	MUC1
BCLAF1	MXI1
BCLAF1	MYB
BCLAF1	MYC
BCLAF1	NAB2
BCLAF1	NCOR1
BCLAF1	NCOR2
BCLAF1	NFATC3
BCLAF1	NFE2L2
BCLAF1	NFKB1
BCLAF1	NFKB2
BCLAF1	NFYA
BCLAF1	NOTCH1
BCLAF1	NR1H2
BCLAF1	NR1H3
BCLAF1	NSUN2
BCLAF1	OGG1
BCLAF1	PAX5
BCLAF1	PBX2
BCLAF1	PDLIM7
BCLAF1	PELP1
BCLAF1	PIM1
BCLAF1	PKM
BCLAF1	PLK1
BCLAF1	POU2F1
BCLAF1	POU2F2
BCLAF1	PRDM1
BCLAF1	PRMT5
BCLAF1	PSMD9
BCLAF1	PTEN
BCLAF1	PTPN1
BCLAF1	RARA
BCLAF1	RB1
BCLAF1	RBBP5
BCLAF1	RBPJ
BCLAF1	REL
BCLAF1	RELA
BCLAF1	RELB
BCLAF1	REPIN1
BCLAF1	REST
BCLAF1	RPS6KA5
BCLAF1	RREB1
BCLAF1	RUNX1
BCLAF1	RUNX3
BCLAF1	SIRT1
BCLAF1	SIRT6
BCLAF1	SKIL
BCLAF1	SMAD2
BCLAF1	SMAD3
BCLAF1	SMAD4
BCLAF1	SMARCA4
BCLAF1	SNAI1
BCLAF1	SNAI2
BCLAF1	SON
BCLAF1	SOX4
BCLAF1	SOX9
BCLAF1	SRC
BCLAF1	SREBF1
BCLAF1	SREBF2
BCLAF1	SRF
BCLAF1	SRSF1
BCLAF1	STAT1
BCLAF1	STAT3
BCLAF1	STAT4
BCLAF1	STAT6
BCLAF1	SUZ12
BCLAF1	TAF15
BCLAF1	TCF3
BCLAF1	TGFB1
BCLAF1	TLR7
BCLAF1	TP53
BCLAF1	TP63
BCLAF1	TP73
BCLAF1	UBE2I
BCLAF1	USF1
BCLAF1	VDR
BCLAF1	VHL
BCLAF1	XBP1
BCLAF1	YAP1
BCLAF1	YBX1
BCLAF1	YY1
BCLAF1	ZBTB4
BCLAF1	ZBTB7A
BCLAF1	ZEB1
BCLAF1	ZEB2
BMI1	LIN28B
BMI1	MYB
BMI1	FLI1
BMI1	CUX1
BMI1	CCND1
BMI1	NR3C2
BMI1	RUNX2
BMI1	ETS1
BMI1	FOXD3
BMI1	KLF5
BMI1	PAX5
BMI1	FOXA2
BMI1	PITX2
BMI1	SOX17
BMI1	CEBPA
BMI1	TLX1
BMI1	NKX2-1
BMI1	ZIC1
BMI1	HOXB7
BMI1	ONECUT1
BMI1	FOXF2
BMI1	SIX1
BMI1	DLX5
BMI1	TLX3
BMI1	NKX2-5
BMI1	CDX2
BMI1	HOXD10
BMI1	LMX1A
BMI1	HOXA10
BMI1	HOXA9
BMI1	BMI1
BMI1	MAFB
BMI1	TFAP2A
BMI1	TFAP2C
BMI1	GATA6
BMI1	LEF1
BMI1	GATA4
BMI1	TP73
BMI1	TAL1
BMI1	SOX4
BMI1	ATF3
BMI1	ATOH8
BMI1	GATA3
BMI1	TBX1
BMI1	GFI1
BMI1	LMO2
BMI1	NFATC1
BMI1	GATA2
BMI1	MECOM
BMI1	NEUROD1
BMI1	EGR2
BMI1	MYCN
BMI1	CDX1
BMI1	PRDM1
BMI1	RUNX1T1
BMI1	KLF9
BMI1	HES1
BMI1	LIN28A
BMI1	MYC
BMI1	PCGF2
BMI1	IRF4
BMI1	CEBPD
BMI1	TWIST1
BMI1	TLR2
BMI1	SNAI2
BRCA1	RUNX2
BRCA1	NFIA
BRCA1	KLF3
BRCA1	FUS
BRCA1	MEF2A
BRCA1	YY1
BRCA1	KLF2
BRCA1	CEBPB
BRCA1	ATF3
BRCA1	ERG
BRCA1	RUNX1T1
BRCA1	REST
BRCA1	IFNG
BRCA1	BMP4
BRCA1	BANP
BRCA1	ZEB2
BRCA1	EGR2
BRCA1	LAMTOR5
BRCA1	VHL
BRCA1	OGG1
BRCA1	ILF2
BRCA1	HIF1A
BRCA1	SMARCA4
BRCA1	EGR3
BRCA1	ATOH8
BRCA1	NSUN2
BRCA1	ILF3
BRCA1	PRKCA
BRCA1	PELP1
BRCA1	E2F3
BRCA1	SNAI1
BRCA1	NFE2L2
BRCA1	MYC
BRCA1	RB1
BRCA1	MKL1
BRCA1	TGFB1
BRCA1	POU2F1
BRCA1	CCND1
BRCA1	CDKN1A
BRCA1	DDIT3
BRCA1	E2F6
BRCA1	EGFR
BRCA1	EGR1
BRCA1	EP300
BRCA1	ESR1
BRCA1	FOS
BRCA1	KHSRP
BRCA1	SIRT1
BRCA1	STAT1
BRCA1	STAT3
BRCA1	TP63
BRCA1	AGO2
BRCA1	AHR
BRCA1	AKT1
BRCA1	AKT2
BRCA1	APEX1
BRCA1	ARNT
BRCA1	ASH1L
BRCA1	ATF4
BRCA1	BCL2L2
BRCA1	BCL6
BRCA1	BCLAF1
BRCA1	BCR
BRCA1	BMI1
BRCA1	BMP6
BRCA1	BMPR1A
BRCA1	BRCA1
BRCA1	BRD7
BRCA1	CBFB
BRCA1	CDK4
BRCA1	CDKN2A
BRCA1	CEBPA
BRCA1	CEBPD
BRCA1	CREB1
BRCA1	CREBBP
BRCA1	CTCF
BRCA1	CTGF
BRCA1	CTNNB1
BRCA1	CUX1
BRCA1	CXADR
BRCA1	DDX5
BRCA1	DDX6
BRCA1	DLX5
BRCA1	DNMT1
BRCA1	DNMT3A
BRCA1	DNMT3B
BRCA1	DPF2
BRCA1	E2F1
BRCA1	E2F2
BRCA1	E2F7
BRCA1	EED
BRCA1	ELK1
BRCA1	EMX2
BRCA1	EPAS1
BRCA1	ESR2
BRCA1	ETS2
BRCA1	ETV4
BRCA1	ETV5
BRCA1	EZH2
BRCA1	F2
BRCA1	FLI1
BRCA1	FOSB
BRCA1	FOSL1
BRCA1	FOXA2
BRCA1	FOXF2
BRCA1	FOXO1
BRCA1	FOXO3
BRCA1	GATA3
BRCA1	GATA4
BRCA1	GATA6
BRCA1	GFI1
BRCA1	GLI1
BRCA1	HDAC1
BRCA1	HDAC2
BRCA1	HDAC3
BRCA1	HDAC4
BRCA1	HDAC9
BRCA1	HES1
BRCA1	HEY1
BRCA1	HLF
BRCA1	HMGA1
BRCA1	HNF1A
BRCA1	HNF4A
BRCA1	HOXA10
BRCA1	HSF1
BRCA1	HSF2
BRCA1	IL1B
BRCA1	IL4
BRCA1	IL6
BRCA1	IRF1
BRCA1	IRF3
BRCA1	ITGB3
BRCA1	JAG1
BRCA1	JMJD1C
BRCA1	JUN
BRCA1	JUNB
BRCA1	JUND
BRCA1	KAT2B
BRCA1	KDM1A
BRCA1	KDM2A
BRCA1	KDM2B
BRCA1	KDM4A
BRCA1	KDM5B
BRCA1	KLF4
BRCA1	KLF5
BRCA1	KLF9
BRCA1	KMT2A
BRCA1	LEF1
BRCA1	LIN28A
BRCA1	MAFB
BRCA1	MAPK14
BRCA1	MAX
BRCA1	MBD2
BRCA1	MECOM
BRCA1	MECP2
BRCA1	MEF2D
BRCA1	MEIS1
BRCA1	MEN1
BRCA1	MITF
BRCA1	MNT
BRCA1	MTA1
BRCA1	MUC1
BRCA1	MXI1
BRCA1	MYCN
BRCA1	MYOCD
BRCA1	MYOD1
BRCA1	MYOG
BRCA1	NAB2
BRCA1	NCOR1
BRCA1	NCOR2
BRCA1	NEUROD1
BRCA1	NF1
BRCA1	NFATC1
BRCA1	NFATC3
BRCA1	NFE2
BRCA1	NFKB1
BRCA1	NFKB2
BRCA1	NFYA
BRCA1	NOTCH1
BRCA1	NR1H2
BRCA1	NR1H3
BRCA1	NR2E1
BRCA1	NR3C2
BRCA1	PBX1
BRCA1	PBX2
BRCA1	PCGF2
BRCA1	PDGFA
BRCA1	PDLIM7
BRCA1	PIM1
BRCA1	PKM
BRCA1	PLK1
BRCA1	POU2F2
BRCA1	PPARA
BRCA1	PRDM1
BRCA1	PRMT5
BRCA1	PROX1
BRCA1	PSMD9
BRCA1	PTEN
BRCA1	PTPN1
BRCA1	RARA
BRCA1	RBBP5
BRCA1	RBPJ
BRCA1	REL
BRCA1	RELA
BRCA1	RELB
BRCA1	REPIN1
BRCA1	RPS6KA5
BRCA1	RREB1
BRCA1	RUNX1
BRCA1	RUNX3
BRCA1	RXRA
BRCA1	SIRT6
BRCA1	SKIL
BRCA1	SMAD1
BRCA1	SMAD2
BRCA1	SMAD3
BRCA1	SMAD4
BRCA1	SNAI2
BRCA1	SON
BRCA1	SOX10
BRCA1	SOX17
BRCA1	SOX4
BRCA1	SOX9
BRCA1	SP1
BRCA1	SPI1
BRCA1	SRC
BRCA1	SREBF1
BRCA1	SREBF2
BRCA1	SRF
BRCA1	SRSF1
BRCA1	STAT6
BRCA1	SUV39H1
BRCA1	SUZ12
BRCA1	TAF15
BRCA1	TAZ
BRCA1	TCF3
BRCA1	TCF7L2
BRCA1	TEAD1
BRCA1	TEAD2
BRCA1	TFAP2A
BRCA1	TFAP2C
BRCA1	THRA
BRCA1	TLX3
BRCA1	TP53
BRCA1	TP73
BRCA1	TRIM32
BRCA1	TTF1
BRCA1	UBE2I
BRCA1	USF1
BRCA1	VDR
BRCA1	XBP1
BRCA1	YAP1
BRCA1	YBX1
BRCA1	ZBTB4
BRCA1	ZEB1
BRCA1	ZFP42
BRCA1	ZIC1
BRCA1	ETS1
BRCA1	AR
BRD7	E2F3
CBFB	GATA1
CBFB	RUNX1
CBFB	RUNX2
CBFB	RUNX3
CCND1	LIN28B
CCND1	KDM4A
CCND1	NFIA
CCND1	RUNX1
CCND1	RREB1
CCND1	TCF7L2
CCND1	EED
CCND1	NCOR2
CCND1	ZEB2
CCND1	TCF3
CCND1	E2F3
CCND1	HEY1
CCND1	ELK3
CCND1	MAFB
CCND1	MEIS1
CCND1	SOX4
CCND1	EMX2
CCND1	GATA3
CCND1	JUN
CCND1	SRF
CCND1	MYCN
CCND1	GLI1
CCND1	PTEN
CCND1	BANP
CCND1	SON
CCND1	SRSF1
CCND1	SP1
CCND1	MEF2D
CCND1	POU2F1
CCND1	ILF3
CCND1	NFATC3
CCND1	BCLAF1
CCND1	BRCA1
CCND1	NFYA
CCND1	MAX
CCND1	FOXO3
CCND1	PIM1
CCND1	NFE2L2
CCND1	SREBF2
CCND1	MNT
CCND1	DDIT3
CCND1	DDX5
CCND1	FOS
CCND1	TP53
CCND1	NAB2
CCND1	FUS
CCND1	MUC1
CCND1	UBE2I
CCND1	NSUN2
CCND1	DNMT1
CCND1	KHSRP
CCND1	PCGF2
CCND1	SMAD4
CCND1	EZH2
CCND1	EGR1
CCND1	FOSB
CCND1	SNAI1
CCND1	SKIL
CCND1	SREBF1
CCND1	MXI1
CCND1	PBX2
CCND1	OGG1
CCND1	TRIM32
CCND1	TAZ
CCND1	FOXP3
CDX1	BCL2L2
CDX1	FOXO3
CDX1	ELK3
CDX1	SRC
CDX1	TEAD1
CDX1	HIF1A
CDX1	ERG
CDX1	DPF2
CDX1	KHSRP
CDX1	SRF
CDX1	NFIB
CDX1	CDKN2A
CDX1	RBPJ
CDX1	TCF7L2
CDX1	MXI1
CDX1	POU2F1
CDX1	HDAC2
CDX1	PITX2
CDX1	FOXO1
CDX1	GATA3
CDX1	SPI1
CDX1	NFKB1
CDX1	TWIST1
CDX1	RREB1
CDX1	ETS2
CDX1	PAX6
CDX1	KLF9
CDX1	IL1B
CDX1	SMAD3
CDX1	TCF4
CDX1	LEF1
CDX1	HOXA9
CDX1	HDAC9
CDX1	MAFB
CDX1	NFATC1
CDX1	NR1H3
CDX1	CTGF
CDX1	PRMT5
CDX1	AKT3
CDX1	MEN1
CDX1	PPARG
CDX2	SMAD3
CDX2	BCL6
CDX2	CCND1
CDX2	ESR1
CDX2	EGFR
CDX2	ETS1
CDX2	ERG
CDX2	HNF4A
CDX2	KLF4
CDX2	FOXA2
CDX2	CEBPA
CDX2	TLX1
CDX2	HOXB7
CDX2	CDX2
CDX2	HOXA10
CDX2	HOXA9
CDX2	GATA6
CDX2	SOX4
CDX2	EMX2
CDX2	JUN
CDX2	MYCN
CDX2	CDX1
CDX2	YAP1
CDX2	SRC
CDX2	HES1
CDX2	PIM1
CDX2	NFE2L2
CDX2	PTPN1
CDX2	MYC
CDX2	ITGB3
CDX2	TH
CDX2	PITX2
CDX2	TP53
CDX2	EHMT2
CDX2	KLF9
CDX2	FLI1
CDX2	IL1B
CDX2	SRF
CDX2	HDAC2
CDX2	POU2F1
CDX2	FOXO1
CDX2	YY1
CDX2	CEBPB
CDX2	TCF4
CDX2	BMP2
CDX2	KDM2B
CDX2	FOSB
CDX2	ATF3
CDX2	KHSRP
CDX2	NFKB1
CDX2	TCF7L2
CDX2	LEF1
CDX2	ZBTB4
CDX2	POU2F2
CDX2	ETS2
CDX2	MEN1
CDX2	RBPJ
CDX2	PRMT5
CDX2	HIF1A
CDX2	MXI1
CDX2	AKT3
CDX2	ELK3
CDX2	PAX6
CDX2	BCL2L2
CDX2	PSMD9
CDX2	SNAI1
CDX2	MAFB
CDX2	TEAD1
CDX2	EED
CDX2	CTGF
CDX2	TWIST1
CDX2	ETV5
CDX2	SPI1
CDX2	BMPR1A
CDX2	HDAC9
CDX2	RREB1
CDX2	RELB
CDX2	CDKN2A
CDX2	CXADR
CDX2	NFATC1
CDX2	NR1H3
CDX2	NFIB
CDX2	GATA3
CDX2	PBX2
CDX2	TNFSF12
CDX2	DPF2
CDX2	SKIL
CDX2	FOXO3
CDX2	PRDM1
CDX2	MEIS1
CDX2	BMI1
CDX2	SMAD1
CDX2	FOXD3
CDX2	NCOR1
CDX2	MNT
CDX2	JAG1
CDX2	CDKN1A
CDX2	CFTR
CDX2	SP1
CDX2	VDR
CEBPA	NR1H3
CEBPA	BCL6
CEBPA	FOXA2
CEBPA	CEBPA
CEBPA	MEIS1
CEBPA	ATF3
CEBPA	FOSB
CEBPA	F2
CEBPA	RELA
CEBPA	ETS2
CEBPA	THRA
CEBPA	TWIST1
CEBPA	KLF5
CEBPA	DLX5
CEBPA	AHR
CEBPA	HDAC2
CEBPA	RELB
CEBPA	EGFR
CEBPA	KHSRP
CEBPA	KMT2A
CEBPA	KLF2
CEBPA	CREBBP
CEBPA	SNAI1
CEBPA	FOSL1
CEBPA	KLF3
CEBPA	IRF3
CEBPA	ELK3
CEBPA	PTPN1
CEBPA	TLR4
CEBPA	DDX5
CEBPA	REPIN1
CEBPA	NR1H2
CEBPA	PRDM1
CEBPA	NFE2
CEBPA	BRD4
CEBPA	PPARA
CEBPA	PELP1
CEBPA	SMAD3
CEBPA	VHL
CEBPA	NFKB1
CEBPA	RUNX1T1
CEBPA	MXI1
CEBPA	IL1B
CEBPA	EED
CEBPA	YY1
CEBPA	RREB1
CEBPA	TCF4
CEBPA	BANP
CEBPA	ERG
CEBPA	MEN1
CEBPA	IL6
CEBPA	NFIB
CEBPA	CREB1
CEBPA	REL
CEBPA	NAB2
CEBPA	MAPK14
CEBPA	TCF7L2
CEBPA	TEAD1
CEBPA	CEBPB
CEBPA	ARNT
CEBPA	OGG1
CEBPA	NKX2-5
CEBPA	CUX1
CEBPA	KLF9
CEBPA	POU2F1
CEBPA	RUNX3
CEBPA	PLK1
CEBPA	STAT6
CEBPA	CDKN2A
CEBPA	YAP1
CEBPA	MAX
CEBPA	SP1
CEBPA	DPF2
CEBPA	RUNX1
CEBPA	TLR8
CEBPA	HOXB7
CEBPA	PROX1
CEBPA	MITF
CEBPA	HOXA10
CEBPA	ZEB2
CEBPA	ZIC1
CEBPA	EGR2
CEBPA	ETV5
CEBPA	NKX2-1
CEBPA	MECOM
CEBPA	FLI1
CEBPA	PITX2
CEBPA	PAX6
CEBPA	TP63
CEBPA	ASCL2
CEBPA	EHF
CEBPA	SOX2
CEBPA	FOXD3
CEBPA	HOXD10
CEBPA	NFE2L2
CEBPA	HDAC9
CEBPA	NEUROD1
CEBPA	FOXO3
CEBPA	MNT
CEBPA	ESR1
CEBPA	DDIT3
CEBPA	NOTCH1
CEBPA	JMJD1C
CEBPA	SUV39H1
CEBPA	SOX4
CEBPA	ZEB1
CEBPA	CTGF
CEBPA	GATA4
CEBPA	STAT3
CEBPA	EP300
CEBPA	PAX8
CEBPA	FOXP3
CEBPA	HEY1
CEBPA	REST
CEBPA	JUNB
CEBPA	MYOCD
CEBPA	IL2
CEBPA	PTEN
CEBPA	JUN
CEBPA	TNF
CEBPA	HDAC4
CEBPA	MYC
CEBPA	SPI1
CEBPA	TFAP2A
CEBPA	TGFB1
CEBPA	TP53
CEBPA	SREBF2
CEBPA	SREBF1
CEBPA	RB1
CEBPA	PPARG
CEBPA	IL4
CEBPA	E2F1
CEBPA	HNF4A
CEBPA	E2F2
CEBPA	E2F3
CEBPA	CFTR
CEBPA	CCND1
CEBPA	CDKN1A
CEBPA	ELK1
CEBPA	NFYA
CEBPB	ASH1L
CEBPB	NR1H3
CEBPB	RUNX1
CEBPB	SMAD3
CEBPB	MYB
CEBPB	EPAS1
CEBPB	BCL6
CEBPB	CEBPB
CEBPB	NF1
CEBPB	FOXO1
CEBPB	NOTCH1
CEBPB	THRA
CEBPB	SUV39H1
CEBPB	MEIS1
CEBPB	ATF3
CEBPB	HES5
CEBPB	SRF
CEBPB	EGR2
CEBPB	TNFSF12
CEBPB	FOXJ1
CEBPB	TAF15
CEBPB	ATF4
CEBPB	SON
CEBPB	FOXO3
CEBPB	XBP1
CEBPB	MNT
CEBPB	DDIT3
CEBPB	LIN28A
CEBPB	TP53
CEBPB	STAT6
CEBPB	USF1
CEBPB	RELA
CEBPB	DNMT1
CEBPB	MBD2
CEBPB	FOSL1
CEBPB	F2
CEBPB	PSMD9
CEBPB	MXI1
CEBPB	NFE2
CEBPB	STAT4
CEBPB	OGG1
CEBPB	NOTCH3
CEBPB	FGF21
CEBPB	NFIB
CEBPB	CUX1
CEBPB	HDAC2
CEBPB	FOS
CEBPB	CREBBP
CEBPB	KLF4
CEBPB	ZEB2
CEBPB	ETV5
CEBPB	SNAI1
CEBPB	TEAD1
CEBPB	IL6
CEBPB	NAB2
CEBPB	SOX4
CEBPB	E2F2
CEBPB	ETS1
CEBPB	ELK3
CEBPB	CBX7
CEBPB	ATOH8
CEBPB	KHSRP
CEBPB	STAT1
CEBPB	PRMT5
CEBPB	RREB1
CEBPB	DDX5
CEBPB	CDKN2A
CEBPB	NKX2-5
CEBPB	HIF1A
CEBPB	ERG
CEBPB	MYC
CEBPB	AHR
CEBPB	SMAD2
CEBPB	YY1
CEBPB	BCL2L2
CEBPB	ARNT
CEBPB	BRD4
CEBPB	KLF3
CEBPB	JUN
CEBPB	BANP
CEBPB	DPF2
CEBPB	ETS2
CEBPB	CEBPD
CEBPB	PCGF2
CEBPB	FOXF2
CEBPB	RUNX2
CEBPB	PPARA
CEBPB	TP63
CEBPB	MEN1
CEBPB	POU2F2
CEBPB	FLI1
CEBPB	PTPN1
CEBPB	HDAC3
CEBPB	MITF
CEBPB	ZIC1
CEBPB	PITX2
CEBPB	SMAD1
CEBPB	ASCL2
CEBPB	EHF
CEBPB	NFE2L2
CEBPB	ESR1
CEBPB	KLF5
CEBPB	SOX10
CEBPB	STAT3
CEBPB	EP300
CEBPB	PIM1
CEBPB	PAX8
CEBPB	MAPK14
CEBPB	PPARG
CEBPB	FOXP3
CEBPB	IL1B
CEBPB	KDM4A
CEBPB	TNF
CEBPB	CDKN1A
CEBPB	HSF1
CEBPB	IL4
CEBPB	IRF4
CEBPB	PRDM1
CEBPB	AGO2
CEBPB	AKT1
CEBPB	AKT2
CEBPB	AKT3
CEBPB	APEX1
CEBPB	AR
CEBPB	BCLAF1
CEBPB	BCR
CEBPB	BMP4
CEBPB	BMP6
CEBPB	BMPR1A
CEBPB	BMPR1B
CEBPB	BRCA1
CEBPB	BRD7
CEBPB	CAMP
CEBPB	CBFB
CEBPB	CCND1
CEBPB	CDK4
CEBPB	CEBPA
CEBPB	CFTR
CEBPB	CREB1
CEBPB	CTCF
CEBPB	CTGF
CEBPB	CTNNB1
CEBPB	CXADR
CEBPB	DDX53
CEBPB	DDX6
CEBPB	DLX5
CEBPB	DNMT3A
CEBPB	DNMT3B
CEBPB	DTX1
CEBPB	E2F1
CEBPB	E2F3
CEBPB	E2F6
CEBPB	E2F7
CEBPB	EED
CEBPB	EGFR
CEBPB	EGR1
CEBPB	EGR3
CEBPB	ELK1
CEBPB	EMX2
CEBPB	ESR2
CEBPB	ETV4
CEBPB	EZH2
CEBPB	FOSB
CEBPB	FOXA2
CEBPB	FOXM1
CEBPB	FUS
CEBPB	GATA1
CEBPB	GATA2
CEBPB	GATA4
CEBPB	GATA6
CEBPB	GFI1
CEBPB	GLI1
CEBPB	GRHL2
CEBPB	GRHL3
CEBPB	HDAC1
CEBPB	HDAC4
CEBPB	HES1
CEBPB	HEY1
CEBPB	HLF
CEBPB	HMGA1
CEBPB	HNF4A
CEBPB	HOXA10
CEBPB	ILF2
CEBPB	ILF3
CEBPB	IRF1
CEBPB	IRF3
CEBPB	ITGB3
CEBPB	JAG1
CEBPB	JMJD1C
CEBPB	JUNB
CEBPB	JUND
CEBPB	KAT2B
CEBPB	KDM1A
CEBPB	KDM2A
CEBPB	KDM2B
CEBPB	KDM5B
CEBPB	KLF2
CEBPB	KLF9
CEBPB	KMT2A
CEBPB	LAMTOR5
CEBPB	LEF1
CEBPB	LIN28B
CEBPB	LMO2
CEBPB	MAFB
CEBPB	MAX
CEBPB	MECOM
CEBPB	MECP2
CEBPB	MEF2A
CEBPB	MEF2D
CEBPB	MKL1
CEBPB	MUC1
CEBPB	MYCN
CEBPB	MYOCD
CEBPB	MYOD1
CEBPB	MYOG
CEBPB	NCOR1
CEBPB	NCOR2
CEBPB	NEUROD1
CEBPB	NFATC1
CEBPB	NFATC3
CEBPB	NFIA
CEBPB	NFKB1
CEBPB	NFKB2
CEBPB	NFYA
CEBPB	NKX2-1
CEBPB	NR1H2
CEBPB	NR1H4
CEBPB	NR2E1
CEBPB	NR3C2
CEBPB	NR5A2
CEBPB	NSUN2
CEBPB	PAX5
CEBPB	PBX1
CEBPB	PBX2
CEBPB	PDGFA
CEBPB	PDLIM7
CEBPB	PELP1
CEBPB	PKM
CEBPB	PLK1
CEBPB	POU2F1
CEBPB	PRKCA
CEBPB	PROX1
CEBPB	PTEN
CEBPB	RARA
CEBPB	RB1
CEBPB	RBBP5
CEBPB	RBPJ
CEBPB	REL
CEBPB	RELB
CEBPB	REPIN1
CEBPB	REST
CEBPB	RPS6KA5
CEBPB	RUNX1T1
CEBPB	RUNX3
CEBPB	RXRA
CEBPB	SIRT1
CEBPB	SIRT6
CEBPB	SIX1
CEBPB	SKIL
CEBPB	SMAD4
CEBPB	SMARCA4
CEBPB	SNAI2
CEBPB	SOX17
CEBPB	SOX2
CEBPB	SOX9
CEBPB	SP1
CEBPB	SPI1
CEBPB	SPRR2A
CEBPB	SRC
CEBPB	SREBF1
CEBPB	SREBF2
CEBPB	SRSF1
CEBPB	SSTR2
CEBPB	SUZ12
CEBPB	TAL1
CEBPB	TAZ
CEBPB	TBX1
CEBPB	TCF3
CEBPB	TCF4
CEBPB	TCF7L2
CEBPB	TEAD2
CEBPB	TFAP2A
CEBPB	TFAP2C
CEBPB	TLR4
CEBPB	TLR7
CEBPB	TLR8
CEBPB	TLX3
CEBPB	TRIM32
CEBPB	TTF1
CEBPB	UBE2I
CEBPB	VDR
CEBPB	VHL
CEBPB	YAP1
CEBPB	YBX1
CEBPB	ZBTB16
CEBPB	ZBTB4
CEBPB	ZBTB7A
CEBPB	ZEB1
CEBPB	ZFP42
CEBPB	TGFB1
CEBPB	POU5F1
CEBPD	KDM4A
CEBPD	MKL1
CEBPD	NFIA
CEBPD	TCF7L2
CEBPD	KLF3
CEBPD	ZEB2
CEBPD	NFIB
CEBPD	TLR4
CEBPD	AKT3
CEBPD	BMPR1B
CEBPD	KLF4
CEBPD	PAX6
CEBPD	MEIS1
CEBPD	GATA3
CEBPD	MECOM
CEBPD	RUNX1T1
CEBPD	PTEN
CEBPD	BANP
CEBPD	CTGF
CEBPD	NFE2L2
CEBPD	REL
CEBPD	SNAI1
CEBPD	FOSB
CEBPD	MYC
CEBPD	ETV5
CEBPD	SMAD3
CEBPD	NFE2
CEBPD	PTPN1
CEBPD	BCL6
CEBPD	CREBBP
CEBPD	TCF4
CEBPD	STAT4
CEBPD	PPARA
[truncated: 26,016 more rows]
